# Supplementary material for: Closed-loop recycling of tough epoxy supramolecular thermosets constructed with hyperbranched topological structure
Source: Nat Commun. 2024 Jun 7;15:4869. doi: 10.1038/s41467-024-49272-3 (PMC11161517; doi:10.1038/s41467-024-49272-3)
Supplement: Supplementary file 4 — Source Data [file 41467_2024_49272_MOESM4_ESM.xlsx]

## Sheet: Figure 2 (b,c)
	30 (℃)	48 (℃)	66 (℃)	84 (℃)	100 (℃)	120 (℃)
Wavenumber (cm-1)	Transmittancem (a.u.)	Transmittancem (a.u.)	Transmittancem (a.u.)	Transmittancem (a.u.)	Transmittancem (a.u.)	Transmittancem (a.u.)
1749.41	0.43334	0.43547	0.46825	0.50471	0.70028	0.60871
1747.48	0.43125	0.43172	0.45578	0.49963	0.69768	0.60723
1745.55	0.42932	0.42745	0.44288	0.4943	0.69509	0.6056
1743.62	0.42761	0.42275	0.42977	0.48882	0.69239	0.60404
1741.69	0.4262	0.41772	0.41671	0.48335	0.68972	0.60249
1739.77	0.42518	0.41242	0.40392	0.47798	0.68721	0.60074
1737.84	0.42458	0.40689	0.3917	0.4728	0.68491	0.59894
1735.91	0.42443	0.40126	0.38036	0.46795	0.68254	0.59722
1733.98	0.42471	0.39568	0.37028	0.46361	0.67981	0.59551
1732.05	0.42535	0.39024	0.36178	0.45995	0.67722	0.59396
1730.12	0.42627	0.38503	0.35507	0.45706	0.67524	0.59278
1728.19	0.42733	0.38	0.35024	0.45495	0.6736	0.59176
1726.27	0.42842	0.37511	0.3472	0.4536	0.67218	0.59084
1724.34	0.4294	0.37048	0.34577	0.45298	0.67127	0.59028
1722.41	0.43013	0.36615	0.34575	0.45301	0.671	0.59014
1720.48	0.43048	0.36213	0.34692	0.45359	0.67109	0.59025
1718.55	0.43032	0.35846	0.34906	0.45462	0.67143	0.59074
1716.62	0.42951	0.35505	0.35198	0.45601	0.67237	0.59168
1714.69	0.42791	0.35206	0.35552	0.45766	0.67382	0.59262
1712.76	0.42542	0.34968	0.35961	0.4595	0.67516	0.59338
1710.83	0.42199	0.34788	0.3641	0.46148	0.67623	0.59419
1708.91	0.41765	0.34658	0.36865	0.46348	0.67732	0.59508
1706.98	0.41246	0.34576	0.37286	0.46529	0.67838	0.59578
1705.05	0.40658	0.34531	0.37642	0.46673	0.67903	0.59615
1703.12	0.40021	0.34525	0.37914	0.46775	0.67923	0.59619
1701.19	0.39361	0.34566	0.38092	0.46835	0.67939	0.59605
1699.26	0.38706	0.34656	0.38179	0.46854	0.67972	0.596
1697.33	0.38084	0.34798	0.38192	0.46835	0.68002	0.59633
1695.4	0.37523	0.34999	0.38165	0.46794	0.68018	0.59688
1693.47	0.3705	0.35262	0.38139	0.46751	0.68027	0.59726
1691.55	0.36691	0.35585	0.38162	0.46729	0.68038	0.59737
1689.62	0.36466	0.35972	0.38283	0.46746	0.68035	0.59727
1687.69	0.36394	0.36421	0.38534	0.46818	0.67997	0.59697
1685.76	0.36486	0.36913	0.38935	0.46952	0.67936	0.5966
1683.83	0.36747	0.37421	0.39493	0.47151	0.67913	0.59646
1681.9	0.37172	0.37931	0.40206	0.47413	0.67953	0.59654
1679.97	0.37744	0.38446	0.41062	0.47733	0.68026	0.59671
1678.05	0.38438	0.38967	0.42045	0.4811	0.68139	0.59722
1676.12	0.39215	0.39465	0.43133	0.48535	0.68328	0.59823
1674.19	0.40033	0.39905	0.44269	0.48979	0.6856	0.59946
1672.26	0.40845	0.40288	0.45381	0.49408	0.68755	0.60056
1670.33	0.41607	0.40617	0.4642	0.49806	0.68909	0.60167
1668.4	0.4228	0.40873	0.47337	0.50151	0.69057	0.60272
1666.47	0.42834	0.41029	0.48074	0.50414	0.69179	0.60338
1664.54	0.4325	0.41079	0.4858	0.50574	0.69248	0.60379
1662.62	0.43517	0.41022	0.48827	0.5062	0.69259	0.6042
1660.69	0.43637	0.40862	0.48808	0.50552	0.69221	0.6044
1658.76	0.43616	0.40618	0.48541	0.50378	0.69146	0.60415
1656.83	0.43471	0.40323	0.48087	0.50124	0.69012	0.60341
1654.9	0.43228	0.40007	0.47522	0.49829	0.68735	0.60207
1652.97	0.42915	0.3969	0.46913	0.49518	0.68283	0.60018
1651.04	0.42565	0.39383	0.46326	0.49217	0.67832	0.59841
1649.11	0.42215	0.39109	0.4582	0.48952	0.67474	0.597

## Sheet: Figure 2(d,e)
	30 (℃)	48 (℃)	66 (℃)	84 (℃)	100 (℃)	120 (℃)
Wavenumber (cm-1)	Transmittancem (a.u.)	Transmittancem (a.u.)	Transmittancem (a.u.)	Transmittancem (a.u.)	Transmittancem (a.u.)	Transmittancem (a.u.)
950.892	0.44663	0.44668	0.54582	0.53305	0.69283	0.6158
948.963	0.44726	0.4477	0.54799	0.53401	0.6945	0.61547
947.035	0.44765	0.44843	0.54961	0.5347	0.69664	0.61549
945.106	0.44777	0.44891	0.55078	0.53523	0.69864	0.61629
943.177	0.44759	0.44929	0.55155	0.53568	0.70079	0.61615
941.248	0.4471	0.44958	0.55183	0.53599	0.70349	0.61542
939.319	0.4463	0.44962	0.55162	0.53603	0.70615	0.61575
937.391	0.44522	0.44933	0.55104	0.53585	0.70819	0.61596
935.462	0.44389	0.44887	0.55018	0.53564	0.71001	0.61507
933.533	0.44238	0.44837	0.54913	0.53541	0.71187	0.615
931.604	0.44073	0.44782	0.54806	0.53509	0.71329	0.61569
929.676	0.43904	0.4471	0.54705	0.53472	0.71415	0.61541
927.747	0.43736	0.44636	0.54621	0.53444	0.71486	0.61499
925.818	0.43578	0.44584	0.54581	0.53433	0.71557	0.61567
923.889	0.43438	0.44564	0.54597	0.53436	0.71621	0.616
921.96	0.43321	0.4456	0.54662	0.53457	0.71674	0.61531
920.032	0.43235	0.4456	0.54763	0.53499	0.71697	0.61561
918.103	0.43184	0.44569	0.54888	0.53548	0.71699	0.61636
916.174	0.43172	0.4459	0.55022	0.53593	0.71726	0.6159
914.245	0.432	0.44615	0.55165	0.53641	0.71765	0.61561
912.316	0.4327	0.4464	0.55322	0.53704	0.71769	0.6164
910.388	0.43379	0.44673	0.55486	0.53773	0.71779	0.61677
908.459	0.43525	0.44719	0.55653	0.53832	0.71855	0.61649
906.53	0.43701	0.44774	0.55836	0.5389	0.71934	0.61721
904.601	0.43898	0.44836	0.56037	0.53963	0.71957	0.61798
902.673	0.44107	0.44915	0.56261	0.54053	0.71979	0.61743
900.744	0.44315	0.45023	0.5651	0.54144	0.72027	0.61728
898.815	0.44511	0.45153	0.56775	0.54237	0.72048	0.61795
896.886	0.4468	0.4529	0.57037	0.54338	0.72049	0.61784
894.957	0.44814	0.45429	0.57287	0.54438	0.72082	0.61729
893.029	0.44901	0.45576	0.57504	0.54522	0.72142	0.61784
891.1	0.44937	0.45714	0.57653	0.54582	0.7222	0.61842
889.171	0.44916	0.45809	0.57706	0.54617	0.72337	0.61791
887.242	0.4484	0.45837	0.57653	0.54612	0.72461	0.61799
885.313	0.44708	0.45803	0.57496	0.54559	0.72554	0.61857
883.385	0.44526	0.45724	0.57256	0.54472	0.72633	0.6181
881.456	0.44301	0.45601	0.56957	0.54372	0.72664	0.61734
879.527	0.44042	0.45426	0.56603	0.54255	0.72555	0.61745
877.598	0.4376	0.45207	0.56188	0.54106	0.72299	0.61717
875.669	0.43466	0.44958	0.55717	0.53928	0.71941	0.61588
873.741	0.43175	0.44688	0.55202	0.53741	0.71453	0.61541
871.812	0.42897	0.44402	0.54665	0.53553	0.70837	0.6154
869.883	0.42643	0.44111	0.54138	0.53358	0.70218	0.61435
867.954	0.42424	0.43836	0.53648	0.53168	0.69705	0.61357
866.025	0.42248	0.43587	0.5322	0.53004	0.69311	0.61373
864.097	0.42118	0.43368	0.52886	0.52875	0.69071	0.61341
862.168	0.42037	0.43192	0.52675	0.52782	0.69055	0.61253
860.239	0.42002	0.43082	0.52595	0.52735	0.69284	0.61278
858.31	0.4201	0.43052	0.52649	0.52744	0.69745	0.61344
856.382	0.42057	0.43094	0.52838	0.52804	0.7037	0.61315
854.453	0.42137	0.43203	0.53145	0.52902	0.71003	0.6135
852.524	0.42244	0.43381	0.53549	0.53035	0.71516	0.6147
850.595	0.42373	0.43625	0.54025	0.53206	0.71925	0.61507

## Sheet: Figure 3a
	20 ℃	30 ℃	40 ℃	50 ℃	60 ℃	70 ℃	80 ℃	90 ℃	100 ℃	110 ℃	120 ℃	130 ℃	140 ℃
Wavenumber (cm-1)	Absorbance (arb.units)	Absorbance (arb.units)	Absorbance (arb.units)	Absorbance (arb.units)	Absorbance (arb.units)	Absorbance (arb.units)	Absorbance (arb.units)	Absorbance (arb.units)	Absorbance (arb.units)	Absorbance (arb.units)	Absorbance (arb.units)	Absorbance (arb.units)	Absorbance (arb.units)
3000.21	0.0503936	0.0505748	0.0478749	0.0468516	0.0448247	0.0459922	0.04365	0.0440185	0.0422429	0.041326	0.0384043	0.0387825	0.0410927
3000.69	0.050016	0.0501426	0.0473835	0.0463614	0.044326	0.0455183	0.0431971	0.0435522	0.0417401	0.0408417	0.0379159	0.038334	0.0405941
3001.18	0.0496628	0.049728	0.0469461	0.0458929	0.0438501	0.0450779	0.0427462	0.0430897	0.0412477	0.0403824	0.0374654	0.0378899	0.0401426
3001.66	0.0493283	0.0493276	0.0465517	0.0454498	0.0433935	0.0446604	0.0422944	0.0426265	0.0407684	0.0399478	0.037048	0.0374503	0.0397367
3002.14	0.0490047	0.048937	0.0461847	0.045032	0.0429525	0.0442521	0.0418412	0.0421591	0.0403045	0.0395353	0.0366554	0.0370173	0.0393686
3002.62	0.0486836	0.0485521	0.0458308	0.0446366	0.0425263	0.0438405	0.0413905	0.041686	0.0398583	0.0391407	0.036279	0.0365941	0.0390259
3003.11	0.0483576	0.048171	0.0454792	0.044259	0.0421168	0.0434192	0.0409484	0.04121	0.0394321	0.0387592	0.0359124	0.0361839	0.0386933
3003.59	0.0480224	0.0477948	0.0451251	0.0438942	0.0417287	0.042989	0.0405221	0.0407369	0.0390273	0.0383865	0.0355522	0.0357895	0.0383574
3004.07	0.0476777	0.0474282	0.044769	0.0435382	0.0413674	0.0425578	0.0401181	0.0402756	0.038645	0.0380201	0.0351979	0.0354129	0.0380092
3004.55	0.0473294	0.0470767	0.0444153	0.0431892	0.0410364	0.0421371	0.0397391	0.0398351	0.0382854	0.0376596	0.0348509	0.0350554	0.0376454
3005.03	0.0469877	0.0467461	0.0440691	0.0428483	0.0407359	0.0417376	0.0393847	0.0394232	0.0379485	0.0373066	0.0345131	0.0347176	0.0372694
3005.51	0.0466664	0.0464397	0.0437361	0.0425196	0.0404621	0.0413659	0.0390507	0.0390455	0.0376335	0.0369647	0.0341862	0.0343989	0.0368891
3006	0.0463781	0.0461587	0.04342	0.0422088	0.0402093	0.0410235	0.0387323	0.0387052	0.03734	0.0366388	0.0338721	0.0340986	0.0365157
3006.48	0.0461317	0.0459025	0.0431233	0.041923	0.0399712	0.0407076	0.0384255	0.0384027	0.0370678	0.0363341	0.0335741	0.033815	0.0361595
3006.96	0.0459294	0.0456694	0.0428473	0.0416665	0.0397429	0.0404146	0.038129	0.0381375	0.0368161	0.0360546	0.0332964	0.0335472	0.0358294
3007.44	0.0457654	0.0454579	0.042592	0.0414407	0.0395217	0.0401412	0.0378448	0.0379075	0.036584	0.0358023	0.0330449	0.0332948	0.0355312
3007.93	0.0456282	0.0452665	0.042356	0.0412414	0.0393063	0.0398859	0.0375782	0.0377088	0.0363696	0.0355758	0.0328247	0.0330584	0.0352673
3008.41	0.0455024	0.0450926	0.0421371	0.0410601	0.0390964	0.0396479	0.0373349	0.0375349	0.0361708	0.0353707	0.0326378	0.0328396	0.0350374
3008.89	0.0453736	0.0449324	0.0419316	0.0408852	0.0388908	0.0394265	0.0371191	0.0373769	0.0359855	0.0351795	0.0324796	0.0326399	0.0348389
3009.37	0.0452313	0.0447796	0.0417357	0.0407064	0.0386876	0.0392188	0.0369327	0.0372233	0.0358128	0.034994	0.0323391	0.0324597	0.0346673
3009.85	0.0450712	0.0446257	0.0415457	0.040517	0.0384841	0.0390206	0.0367731	0.0370628	0.0356517	0.0348059	0.0321995	0.0322974	0.0345166
3010.34	0.0448943	0.0444625	0.0413593	0.0403166	0.0382784	0.0388265	0.0366343	0.0368855	0.0355017	0.0346098	0.0320427	0.0321482	0.0343792
3010.82	0.044706	0.0442829	0.0411741	0.0401104	0.0380702	0.0386333	0.0365073	0.036686	0.0353605	0.0344035	0.0318533	0.0320045	0.0342467
3011.3	0.0445129	0.0440841	0.0409892	0.0399071	0.0378606	0.0384403	0.0363818	0.0364633	0.0352234	0.0341893	0.0316254	0.0318577	0.0341107
3011.78	0.0443204	0.0438678	0.0408023	0.0397149	0.0376516	0.0382498	0.036248	0.0362219	0.0350827	0.0339723	0.0313637	0.0316981	0.0339638
3012.26	0.0441314	0.0436398	0.0406114	0.0395378	0.0374452	0.0380653	0.0360976	0.0359699	0.0349288	0.0337595	0.0310836	0.0315193	0.0338006
3012.75	0.0439466	0.0434091	0.0404139	0.039374	0.0372422	0.0378892	0.0359256	0.0357171	0.0347525	0.0335572	0.0308063	0.0313176	0.0336192
3013.23	0.0437657	0.0431839	0.0402085	0.0392166	0.037042	0.0377209	0.0357307	0.0354731	0.0345485	0.0333694	0.0305526	0.0310939	0.033421
3013.71	0.0435884	0.0429714	0.0399955	0.0390566	0.0368424	0.0375554	0.0355149	0.0352454	0.0343167	0.0331957	0.0303367	0.030853	0.0332092
3014.19	0.0434157	0.0427753	0.0397788	0.0388863	0.0366414	0.037386	0.0352835	0.0350378	0.0340643	0.0330309	0.0301629	0.0306026	0.032989
3014.68	0.0432489	0.0425971	0.0395644	0.0387022	0.0364384	0.0372062	0.0350431	0.0348517	0.0338034	0.0328659	0.0300252	0.0303516	0.0327656
3015.16	0.0430893	0.0424356	0.0393604	0.0385059	0.0362343	0.0370139	0.0348011	0.0346853	0.0335481	0.03269	0.0299107	0.0301088	0.0325433
3015.64	0.0429376	0.0422894	0.0391741	0.0383024	0.0360314	0.0368115	0.0345637	0.0345344	0.0333104	0.0324944	0.0298037	0.0298811	0.0323263
3016.12	0.0427926	0.042156	0.0390103	0.0380986	0.0358331	0.0366073	0.0343357	0.034394	0.0330973	0.0322742	0.0296917	0.029673	0.0321176
3016.6	0.0426519	0.0420326	0.0388696	0.0378993	0.0356426	0.0364123	0.0341192	0.0342586	0.032909	0.0320326	0.0295668	0.0294849	0.0319205
3017.09	0.0425123	0.0419158	0.0387485	0.0377072	0.0354624	0.0362367	0.0339148	0.0341235	0.03274	0.0317792	0.0294281	0.0293146	0.0317373
3017.57	0.0423713	0.0418013	0.0386398	0.0375222	0.0352935	0.0360861	0.0337216	0.0339862	0.0325818	0.0315293	0.0292779	0.0291566	0.0315695
3018.05	0.0422275	0.0416837	0.0385342	0.0373419	0.0351359	0.0359602	0.0335378	0.0338458	0.0324261	0.0312993	0.0291218	0.0290044	0.0314166
3018.53	0.0420811	0.0415576	0.0384232	0.0371646	0.0349883	0.035853	0.0333615	0.0337039	0.0322675	0.0311025	0.0289639	0.0288517	0.0312766
3019.01	0.0419345	0.0414188	0.0383	0.0369896	0.0348488	0.0357545	0.0331917	0.0335629	0.0321052	0.030945	0.0288081	0.0286951	0.0311462
3019.5	0.041791	0.0412664	0.0381613	0.0368184	0.0347155	0.0356549	0.0330278	0.0334263	0.0319428	0.0308252	0.0286566	0.0285348	0.0310221
3019.98	0.0416554	0.0411038	0.0380081	0.0366539	0.0345867	0.035547	0.0328708	0.0332966	0.0317862	0.0307343	0.0285131	0.0283753	0.0309024
3020.46	0.0415335	0.0409387	0.0378461	0.0364996	0.0344618	0.0354285	0.032724	0.0331755	0.0316427	0.0306604	0.0283819	0.0282245	0.0307883
3020.94	0.0414311	0.0407829	0.0376845	0.0363591	0.0343424	0.0353026	0.0325923	0.0330637	0.0315184	0.030592	0.0282682	0.0280916	0.030683
3021.43	0.0413531	0.0406483	0.0375344	0.0362348	0.0342315	0.0351763	0.0324816	0.032961	0.0314175	0.0305221	0.0281765	0.0279843	0.0305911
3021.91	0.0413018	0.0405446	0.037407	0.0361287	0.0341332	0.0350584	0.0323979	0.0328665	0.0313404	0.0304487	0.0281082	0.0279066	0.0305148
3022.39	0.0412759	0.0404757	0.0373099	0.0360406	0.0340501	0.0349565	0.0323443	0.0327788	0.0312849	0.0303743	0.0280592	0.0278578	0.0304523
3022.87	0.0412699	0.040437	0.0372457	0.0359691	0.0339821	0.0348752	0.0323194	0.0326958	0.0312453	0.030303	0.0280204	0.0278318	0.0303962
3023.35	0.041275	0.040417	0.0372105	0.0359108	0.0339244	0.0348141	0.0323165	0.0326159	0.0312146	0.0302384	0.0279791	0.0278193	0.0303352
3023.84	0.041281	0.0403989	0.0371955	0.035861	0.0338684	0.0347684	0.0323244	0.0325366	0.031185	0.0301814	0.0279228	0.0278106	0.0302572
3024.32	0.0412795	0.0403662	0.037189	0.035814	0.0338037	0.0347309	0.0323297	0.0324571	0.0311512	0.030131	0.0278429	0.0277972	0.030154
3024.8	0.0412666	0.0403073	0.0371802	0.0357656	0.0337224	0.0346933	0.0323204	0.032378	0.0311111	0.0300857	0.0277381	0.0277742	0.0300254
3025.28	0.0412432	0.0402197	0.0371625	0.0357135	0.0336226	0.0346493	0.0322892	0.0323027	0.0310678	0.0300454	0.0276147	0.0277406	0.0298805
3025.76	0.0412151	0.0401111	0.0371345	0.0356604	0.033511	0.0345959	0.0322358	0.0322366	0.0310287	0.0300125	0.0274864	0.0276987	0.029736
3026.25	0.0411898	0.0399969	0.0371002	0.0356117	0.0334017	0.034535	0.0321662	0.0321859	0.0310032	0.0299911	0.0273681	0.0276525	0.0296114
3026.73	0.0411739	0.0398962	0.0370668	0.0355762	0.0333124	0.0344719	0.0320903	0.0321555	0.0309993	0.0299855	0.027274	0.0276064	0.0295228
3027.21	0.04117	0.0398246	0.0370403	0.0355625	0.0332588	0.0344147	0.0320189	0.0321475	0.0310208	0.029997	0.0272115	0.0275634	0.0294785
3027.69	0.0411763	0.0397909	0.037025	0.0355768	0.0332493	0.0343712	0.0319599	0.0321594	0.0310647	0.0300237	0.0271821	0.0275259	0.0294762
3028.18	0.0411881	0.0397947	0.037021	0.0356209	0.0332824	0.0343483	0.0319169	0.0321853	0.0311223	0.0300597	0.0271796	0.0274948	0.0295056
3028.66	0.0412002	0.0398271	0.0370265	0.0356918	0.033348	0.0343502	0.0318902	0.032217	0.0311795	0.030097	0.0271946	0.0274706	0.0295516
3029.14	0.0412093	0.039876	0.0370385	0.0357835	0.0334313	0.0343787	0.0318773	0.0322467	0.031223	0.0301283	0.0272163	0.0274546	0.0296003
3029.62	0.0412159	0.0399298	0.037056	0.0358871	0.033518	0.0344325	0.0318764	0.0322691	0.0312422	0.0301493	0.0272362	0.0274484	0.0296424
3030.1	0.041224	0.0399815	0.0370796	0.0359939	0.0335983	0.0345083	0.0318872	0.0322822	0.0312321	0.0301591	0.0272488	0.0274536	0.0296762
3030.59	0.0412385	0.0400307	0.0371123	0.0360952	0.0336699	0.0346003	0.0319106	0.0322874	0.0311951	0.0301609	0.0272527	0.0274706	0.0297051
3031.07	0.0412635	0.0400825	0.0371565	0.0361834	0.033736	0.0347005	0.0319478	0.032288	0.0311393	0.0301601	0.0272495	0.0274973	0.0297352
3031.55	0.0412996	0.0401434	0.0372125	0.0362517	0.0338019	0.0347994	0.0319978	0.0322871	0.0310756	0.0301616	0.0272426	0.0275288	0.0297709
3032.03	0.0413445	0.0402177	0.037277	0.0362927	0.0338705	0.034887	0.0320564	0.0322864	0.0310146	0.0301689	0.027235	0.0275567	0.0298119
3032.51	0.0413934	0.0403036	0.0373434	0.0363006	0.0339392	0.034954	0.0321161	0.0322851	0.0309642	0.0301811	0.0272292	0.0275709	0.0298517
3033	0.0414421	0.040393	0.0374031	0.0362707	0.0339993	0.0349941	0.0321672	0.0322812	0.0309279	0.0301946	0.027225	0.0275617	0.02988
3033.48	0.0414877	0.0404735	0.0374478	0.0362024	0.0340385	0.0350043	0.032201	0.0322717	0.030905	0.030203	0.0272221	0.0275224	0.0298854
3033.96	0.0415293	0.0405318	0.0374719	0.0361005	0.034045	0.0349861	0.0322109	0.0322553	0.0308924	0.0301993	0.0272186	0.0274513	0.0298591
3034.44	0.0415671	0.0405577	0.0374734	0.0359761	0.0340108	0.0349445	0.0321947	0.032231	0.0308853	0.0301778	0.0272141	0.0273539	0.0297983
3034.93	0.0416002	0.0405478	0.037454	0.0358458	0.0339353	0.034887	0.0321545	0.0322003	0.0308781	0.0301357	0.0272082	0.0272421	0.029707
3035.41	0.0416266	0.040506	0.0374184	0.0357293	0.0338246	0.0348215	0.032096	0.0321654	0.0308666	0.0300753	0.0272027	0.0271333	0.0295959
3035.89	0.041642	0.040444	0.0373733	0.0356443	0.0336913	0.0347545	0.0320277	0.0321294	0.0308476	0.030005	0.0271989	0.027046	0.02948
3036.37	0.0416424	0.040377	0.0373254	0.0356038	0.0335517	0.0346905	0.0319592	0.0320953	0.0308189	0.0299364	0.0271986	0.0269949	0.0293754
3036.85	0.0416262	0.0403205	0.0372807	0.0356114	0.0334227	0.0346317	0.0319	0.0320657	0.0307809	0.0298838	0.0272017	0.0269873	0.0292961
3037.34	0.0415949	0.0402872	0.0372437	0.0356608	0.0333192	0.0345783	0.0318578	0.0320423	0.0307343	0.029858	0.027206	0.027021	0.0292504
3037.82	0.0415548	0.0402837	0.0372164	0.0357376	0.0332525	0.0345308	0.0318381	0.0320259	0.0306815	0.0298637	0.0272077	0.0270839	0.0292396
3038.3	0.0415141	0.0403094	0.0371993	0.0358221	0.0332284	0.0344904	0.0318428	0.0320155	0.0306242	0.029896	0.0272027	0.0271576	0.0292583
3038.78	0.0414818	0.0403578	0.037191	0.0358947	0.0332468	0.0344591	0.03187	0.0320081	0.0305641	0.0299416	0.0271879	0.0272226	0.0292961
3039.26	0.0414644	0.0404178	0.0371903	0.0359396	0.0333013	0.0344391	0.031914	0.0319991	0.0305019	0.0299816	0.0271633	0.0272622	0.0293402
3039.75	0.041464	0.040477	0.0371961	0.0359486	0.0333804	0.0344321	0.0319659	0.0319835	0.0304382	0.0299969	0.0271326	0.0272669	0.0293793
3040.23	0.0414783	0.0405242	0.0372095	0.0359228	0.033469	0.0344373	0.0320152	0.0319571	0.0303738	0.0299753	0.0271021	0.0272356	0.0294061
3040.71	0.0415024	0.040552	0.0372315	0.0358709	0.033552	0.0344526	0.0320524	0.031919	0.0303101	0.0299145	0.0270786	0.0271742	0.029419
3041.19	0.0415301	0.040558	0.0372633	0.0358067	0.0336175	0.0344728	0.0320696	0.0318716	0.0302496	0.0298235	0.0270667	0.0270928	0.029422
3041.67	0.041556	0.0405444	0.037304	0.0357442	0.0336592	0.0344925	0.0320628	0.0318205	0.0301948	0.0297192	0.0270674	0.0270033	0.029422
3042.16	0.0415766	0.0405167	0.0373492	0.0356948	0.0336769	0.0345059	0.0320309	0.0317727	0.0301473	0.0296207	0.0270767	0.0269151	0.0294258
3042.64	0.0415898	0.0404821	0.0373904	0.035664	0.0336759	0.0345084	0.0319764	0.0317349	0.0301076	0.0295427	0.0270873	0.0268358	0.0294373
3043.12	0.0415943	0.0404472	0.0374173	0.0356512	0.0336648	0.0344965	0.0319039	0.0317107	0.0300745	0.0294929	0.027091	0.0267704	0.0294555
3043.6	0.0415889	0.0404173	0.0374205	0.0356508	0.0336516	0.0344687	0.0318203	0.0316997	0.0300464	0.0294704	0.027082	0.0267219	0.0294753
3044.09	0.0415722	0.0403948	0.0373954	0.0356561	0.0336424	0.0344252	0.0317331	0.0316984	0.0300222	0.0294679	0.0270589	0.0266917	0.0294882
3044.57	0.0415439	0.040381	0.0373439	0.0356609	0.0336397	0.0343682	0.0316509	0.0317017	0.0300026	0.0294769	0.0270252	0.026679	0.0294864
3045.05	0.0415053	0.0403763	0.0372761	0.0356627	0.0336436	0.0343022	0.0315814	0.031705	0.0299908	0.0294905	0.0269874	0.0266812	0.0294649
3045.53	0.0414603	0.0403811	0.0372056	0.0356635	0.0336525	0.0342338	0.0315306	0.0317068	0.0299907	0.0295057	0.0269525	0.0266929	0.029423
3046.01	0.0414155	0.0403968	0.0371482	0.0356682	0.0336652	0.0341716	0.0315017	0.0317081	0.0300063	0.0295238	0.0269261	0.0267068	0.0293657
3046.49	0.0413787	0.0404254	0.0371145	0.0356829	0.0336815	0.0341243	0.0314939	0.0317127	0.0300391	0.0295469	0.0269101	0.0267151	0.0293016
3046.98	0.0413577	0.0404681	0.0371088	0.035712	0.0337028	0.0340996	0.031503	0.0317248	0.0300872	0.0295769	0.0269034	0.0267121	0.0292417
3047.46	0.041358	0.0405248	0.0371279	0.0357563	0.0337299	0.0341018	0.0315218	0.031748	0.0301458	0.0296128	0.0269027	0.026696	0.0291964
3047.94	0.0413818	0.0405928	0.0371634	0.0358129	0.0337631	0.0341309	0.0315435	0.031783	0.0302082	0.0296514	0.0269047	0.0266696	0.0291734
3048.42	0.0414276	0.0406664	0.0372055	0.0358747	0.0338003	0.0341816	0.0315625	0.0318285	0.030269	0.0296878	0.0269064	0.0266398	0.0291757
3048.91	0.0414911	0.0407377	0.0372466	0.0359335	0.0338375	0.0342456	0.0315774	0.0318809	0.0303248	0.029717	0.0269065	0.0266154	0.0292019
3049.39	0.0415669	0.0407988	0.0372836	0.0359824	0.0338685	0.0343133	0.0315899	0.0319353	0.030376	0.0297339	0.0269037	0.0266043	0.0292454
3049.87	0.04165	0.0408428	0.0373181	0.0360176	0.0338879	0.034376	0.0316036	0.0319861	0.0304251	0.029735	0.0268979	0.026611	0.0292972
3050.35	0.0417368	0.0408673	0.0373532	0.0360403	0.0338912	0.0344292	0.0316228	0.0320281	0.0304746	0.0297167	0.0268883	0.0266359	0.0293476
3050.83	0.041825	0.0408744	0.0373923	0.0360562	0.0338764	0.034472	0.031649	0.0320561	0.0305252	0.0296768	0.0268757	0.0266762	0.0293881
3051.32	0.0419133	0.0408709	0.0374365	0.0360735	0.033845	0.0345068	0.0316821	0.0320662	0.0305753	0.0296146	0.0268626	0.0267268	0.0294131
3051.8	0.0420003	0.0408669	0.0374849	0.0361017	0.0338024	0.0345375	0.0317201	0.0320558	0.0306211	0.029533	0.0268536	0.026783	0.029421
3052.28	0.0420837	0.0408733	0.0375356	0.0361476	0.0337568	0.0345678	0.0317609	0.0320248	0.0306583	0.029439	0.0268548	0.02684	0.0294132
3052.76	0.0421608	0.0408988	0.0375874	0.0362137	0.033718	0.0345988	0.0318041	0.0319763	0.0306843	0.0293435	0.0268718	0.0268941	0.0293935
3053.24	0.0422281	0.040947	0.0376409	0.0362965	0.0336958	0.0346291	0.0318501	0.0319159	0.030699	0.0292603	0.0269069	0.0269414	0.029366
3053.73	0.0422825	0.0410156	0.0376981	0.0363872	0.0336976	0.0346555	0.0319003	0.0318518	0.0307046	0.0292016	0.0269578	0.026978	0.0293339
3054.21	0.0423216	0.0410961	0.0377605	0.0364732	0.033726	0.0346734	0.0319539	0.0317926	0.0307047	0.0291761	0.0270159	0.0269997	0.0292988
3054.69	0.0423449	0.0411761	0.0378286	0.0365415	0.0337778	0.0346795	0.0320068	0.031746	0.0307024	0.0291855	0.0270693	0.0270035	0.0292609
3055.17	0.0423539	0.0412434	0.0379002	0.0365822	0.0338436	0.0346733	0.0320516	0.0317181	0.0306997	0.0292246	0.027105	0.0269883	0.02922
3055.66	0.042352	0.0412882	0.0379707	0.0365917	0.0339094	0.0346566	0.0320794	0.0317115	0.0306967	0.0292825	0.0271134	0.0269565	0.0291763
3056.14	0.0423439	0.0413073	0.0380349	0.0365736	0.0339602	0.0346339	0.0320827	0.0317265	0.0306934	0.0293465	0.0270908	0.0269137	0.0291311
3056.62	0.0423353	0.041304	0.0380883	0.0365373	0.0339834	0.0346113	0.0320595	0.0317611	0.0306897	0.0294045	0.0270408	0.0268668	0.0290864
3057.1	0.0423309	0.0412861	0.0381287	0.0364954	0.0339733	0.0345939	0.0320146	0.0318115	0.0306864	0.029448	0.0269721	0.0268226	0.0290444
3057.58	0.0423342	0.0412637	0.0381557	0.0364594	0.033932	0.034585	0.0319592	0.0318718	0.0306854	0.0294726	0.0268961	0.0267852	0.0290054
3058.07	0.042347	0.041246	0.0381705	0.0364367	0.0338697	0.034585	0.031907	0.0319354	0.0306881	0.0294773	0.0268234	0.0267563	0.0289686
3058.55	0.0423685	0.0412377	0.0381741	0.0364303	0.0338022	0.0345923	0.0318698	0.0319932	0.0306951	0.0294636	0.0267626	0.0267347	0.0289316
3059.03	0.0423961	0.0412404	0.0381671	0.0364393	0.0337467	0.0346042	0.0318538	0.0320368	0.0307044	0.0294345	0.0267197	0.0267186	0.0288921
3059.51	0.0424254	0.0412522	0.0381503	0.0364616	0.0337182	0.0346176	0.0318575	0.0320578	0.0307125	0.0293943	0.0266983	0.0267067	0.0288496
3059.99	0.0424516	0.0412701	0.0381253	0.0364954	0.0337251	0.0346313	0.0318732	0.0320514	0.0307151	0.0293487	0.0267003	0.0266988	0.028806
3060.48	0.04247	0.0412916	0.0380954	0.0365408	0.0337683	0.0346448	0.0318897	0.0320165	0.0307087	0.0293039	0.0267262	0.026696	0.0287659
3060.96	0.0424778	0.041315	0.038065	0.0365987	0.0338395	0.0346586	0.031897	0.0319573	0.0306914	0.0292659	0.0267731	0.0266988	0.0287349
3061.44	0.0424745	0.0413399	0.0380394	0.0366693	0.0339252	0.0346732	0.0318895	0.0318818	0.0306635	0.029238	0.0268348	0.0267064	0.0287176
3061.92	0.0424636	0.0413657	0.0380217	0.0367498	0.0340089	0.0346882	0.0318682	0.0318004	0.0306269	0.0292207	0.0269016	0.0267167	0.0287162
3062.41	0.0424515	0.0413912	0.0380123	0.0368335	0.0340758	0.0347024	0.0318395	0.0317233	0.0305847	0.0292109	0.0269634	0.0267261	0.0287288
3062.89	0.0424462	0.0414146	0.0380083	0.0369106	0.0341167	0.0347135	0.0318125	0.0316586	0.0305404	0.0292039	0.0270103	0.0267313	0.0287516
3063.37	0.0424559	0.0414334	0.0380055	0.0369702	0.0341303	0.0347199	0.0317967	0.0316117	0.0304974	0.029196	0.027038	0.0267307	0.0287789
3063.85	0.0424854	0.041447	0.0380002	0.0370036	0.0341221	0.0347209	0.0317981	0.0315859	0.0304589	0.0291864	0.0270479	0.0267252	0.0288065
3064.33	0.0425348	0.041456	0.0379915	0.0370073	0.0341026	0.034718	0.0318178	0.0315811	0.030428	0.0291782	0.027048	0.0267181	0.0288324
3064.82	0.042598	0.0414627	0.037982	0.0369835	0.0340822	0.0347141	0.0318525	0.0315964	0.0304069	0.0291777	0.0270472	0.026713	0.0288568
3065.3	0.0426646	0.0414704	0.0379771	0.0369408	0.0340672	0.0347128	0.0318953	0.0316288	0.0303969	0.0291904	0.0270531	0.0267131	0.0288813
3065.78	0.0427218	0.0414812	0.0379811	0.0368898	0.0340569	0.0347174	0.0319384	0.0316739	0.0303968	0.0292184	0.0270667	0.0267185	0.0289066
3066.26	0.0427594	0.0414955	0.037995	0.036842	0.0340451	0.0347289	0.0319744	0.0317253	0.0304029	0.0292585	0.0270814	0.0267267	0.0289314
3066.74	0.0427722	0.0415105	0.0380152	0.0368056	0.0340226	0.0347467	0.0319987	0.0317755	0.0304107	0.0293025	0.0270848	0.0267329	0.0289514
3067.23	0.0427616	0.0415221	0.038034	0.0367853	0.0339831	0.0347682	0.0320091	0.031817	0.0304153	0.0293404	0.0270646	0.0267309	0.0289611
3067.71	0.0427346	0.0415263	0.0380428	0.0367821	0.0339273	0.0347908	0.0320052	0.0318445	0.0304137	0.0293638	0.0270126	0.0267153	0.0289549
3068.19	0.0427016	0.0415218	0.038036	0.0367939	0.0338646	0.0348126	0.0319882	0.0318559	0.0304052	0.0293688	0.0269299	0.0266818	0.0289291
3068.67	0.0426716	0.0415102	0.0380134	0.0368167	0.0338107	0.034833	0.0319596	0.0318533	0.030392	0.0293566	0.026826	0.0266281	0.0288841
3069.16	0.0426505	0.0414966	0.0379801	0.0368457	0.0337828	0.0348528	0.0319209	0.0318413	0.0303775	0.0293316	0.0267175	0.0265548	0.0288237
3069.64	0.0426395	0.0414878	0.037945	0.0368754	0.0337924	0.0348725	0.0318738	0.0318258	0.0303644	0.0292985	0.0266215	0.0264647	0.0287544
3070.12	0.0426365	0.0414896	0.0379171	0.0369008	0.0338413	0.0348914	0.0318209	0.0318104	0.0303531	0.0292606	0.0265516	0.0263638	0.0286843
3070.6	0.0426377	0.041506	0.0379018	0.0369173	0.0339198	0.0349073	0.0317663	0.0317955	0.0303408	0.0292186	0.0265136	0.0262608	0.0286212
3071.08	0.0426409	0.0415375	0.0378995	0.0369223	0.0340096	0.0349155	0.0317158	0.031778	0.0303228	0.0291723	0.0265048	0.0261666	0.0285721
3071.57	0.0426465	0.0415816	0.0379058	0.0369157	0.034089	0.034911	0.0316765	0.0317532	0.0302931	0.0291223	0.0265158	0.0260919	0.0285411
3072.05	0.0426573	0.0416339	0.0379154	0.0369004	0.0341403	0.0348894	0.0316552	0.0317177	0.0302478	0.029072	0.0265341	0.0260456	0.0285297
3072.53	0.0426774	0.0416894	0.0379232	0.0368808	0.0341549	0.0348491	0.0316564	0.0316719	0.0301864	0.0290275	0.026547	0.0260317	0.0285362
3073.01	0.04271	0.0417445	0.037929	0.0368631	0.0341342	0.0347923	0.0316805	0.031621	0.0301125	0.0289953	0.0265459	0.0260487	0.0285561
3073.49	0.0427552	0.0417963	0.0379353	0.0368518	0.0340884	0.0347251	0.0317234	0.0315742	0.030034	0.0289797	0.0265266	0.0260883	0.0285825
3073.98	0.04281	0.0418427	0.0379478	0.0368496	0.0340313	0.0346557	0.0317764	0.031541	0.0299604	0.0289801	0.0264903	0.0261393	0.0286066
3074.46	0.0428687	0.0418822	0.0379709	0.0368559	0.0339758	0.0345931	0.031829	0.0315279	0.0299008	0.0289903	0.0264415	0.0261884	0.0286202
3074.94	0.042925	0.0419122	0.0380061	0.0368676	0.0339302	0.0345447	0.0318712	0.0315361	0.0298629	0.0290008	0.0263873	0.026225	0.0286163
3075.42	0.0429729	0.0419296	0.0380504	0.0368796	0.0338976	0.034515	0.0318964	0.0315603	0.0298495	0.0290017	0.0263345	0.0262422	0.0285916
3075.9	0.0430077	0.041931	0.0380976	0.0368865	0.033877	0.0345042	0.0319017	0.0315908	0.029859	0.0289865	0.0262891	0.026238	0.0285459
3076.39	0.0430257	0.0419131	0.0381394	0.0368829	0.0338651	0.0345087	0.0318883	0.0316161	0.0298847	0.0289541	0.026254	0.0262139	0.0284819
3076.87	0.0430248	0.0418746	0.0381686	0.0368646	0.0338588	0.0345218	0.0318585	0.0316277	0.0299154	0.0289073	0.0262293	0.026174	0.0284045
3077.35	0.0430032	0.0418157	0.0381801	0.036829	0.0338544	0.0345363	0.0318143	0.031621	0.0299379	0.0288521	0.026211	0.0261226	0.0283189
3077.83	0.042961	0.0417393	0.0381722	0.0367751	0.0338485	0.0345447	0.0317557	0.0315968	0.0299389	0.0287939	0.0261941	0.026064	0.0282299
3078.32	0.0429012	0.0416505	0.0381451	0.0367039	0.0338364	0.0345419	0.0316811	0.0315587	0.0299094	0.0287353	0.0261723	0.0260012	0.0281411
3078.8	0.0428296	0.0415556	0.0381001	0.0366189	0.0338137	0.0345256	0.031589	0.0315115	0.0298464	0.0286768	0.0261419	0.0259363	0.0280549
3079.28	0.0427558	0.0414621	0.0380384	0.0365254	0.0337766	0.0344961	0.0314803	0.0314577	0.0297554	0.0286173	0.0261022	0.0258707	0.0279731
3079.76	0.0426902	0.0413764	0.0379613	0.0364301	0.033725	0.0344556	0.0313607	0.0313965	0.0296479	0.0285558	0.0260566	0.0258047	0.0278976
3080.24	0.0426413	0.0413046	0.0378703	0.0363396	0.0336623	0.0344071	0.0312407	0.031325	0.0295392	0.0284929	0.0260106	0.0257379	0.0278301
3080.73	0.0426127	0.0412503	0.0377687	0.0362594	0.0335957	0.0343531	0.0311333	0.0312391	0.0294435	0.0284297	0.0259705	0.0256693	0.0277719
3081.21	0.0426016	0.0412145	0.0376616	0.0361921	0.0335328	0.0342949	0.0310511	0.0311376	0.0293689	0.0283672	0.0259397	0.0255974	0.0277232
3081.69	0.0425991	0.0411956	0.0375558	0.0361383	0.033479	0.0342331	0.0310014	0.0310228	0.0293159	0.0283043	0.0259179	0.0255225	0.0276835
3082.17	0.0425929	0.04119	0.0374586	0.0360965	0.0334343	0.0341685	0.030985	0.0309015	0.0292773	0.0282381	0.0259007	0.0254461	0.027651
3082.65	0.0425715	0.0411917	0.0373755	0.0360647	0.0333936	0.0341017	0.0309947	0.0307829	0.0292419	0.0281646	0.0258817	0.0253722	0.0276234
3083.14	0.0425282	0.0411941	0.037309	0.0360408	0.0333482	0.034035	0.0310184	0.0306771	0.0291988	0.0280816	0.0258547	0.025306	0.0275987
3083.62	0.0424617	0.0411908	0.0372575	0.0360236	0.0332901	0.0339714	0.0310416	0.0305917	0.0291414	0.02799	0.0258163	0.0252521	0.0275748
3084.1	0.0423772	0.0411757	0.0372157	0.0360109	0.0332162	0.0339138	0.0310517	0.0305307	0.029069	0.027895	0.0257664	0.0252128	0.0275502
3084.58	0.0422833	0.0411453	0.0371775	0.0360007	0.0331292	0.0338632	0.0310405	0.030494	0.0289869	0.0278047	0.0257092	0.0251871	0.0275228
3085.07	0.0421893	0.0410987	0.0371366	0.0359894	0.0330384	0.0338185	0.0310047	0.0304789	0.0289032	0.0277269	0.0256499	0.0251705	0.0274905
3085.55	0.0421026	0.041038	0.0370905	0.0359724	0.032955	0.033776	0.0309462	0.0304809	0.0288257	0.0276676	0.025594	0.025157	0.0274512
3086.03	0.0420276	0.040969	0.03704	0.0359459	0.032889	0.0337309	0.0308702	0.0304955	0.0287606	0.0276281	0.0255445	0.0251409	0.0274033
3086.51	0.0419651	0.0408993	0.0369899	0.0359081	0.0328452	0.0336792	0.0307841	0.0305188	0.02871	0.0276063	0.0255022	0.025119	0.0273477
3086.99	0.0419139	0.0408372	0.0369462	0.0358598	0.0328218	0.033619	0.0306953	0.0305462	0.0286742	0.0275973	0.0254644	0.0250911	0.0272886
3087.47	0.0418706	0.0407892	0.0369137	0.0358047	0.0328121	0.0335516	0.0306096	0.0305721	0.028652	0.0275965	0.0254278	0.0250593	0.0272325
3087.96	0.0418316	0.0407573	0.0368929	0.035747	0.0328076	0.033481	0.0305316	0.0305894	0.0286419	0.0276002	0.0253883	0.0250263	0.0271882
3088.44	0.0417932	0.0407381	0.0368798	0.0356904	0.0328007	0.0334121	0.0304629	0.0305895	0.0286424	0.0276063	0.0253432	0.0249935	0.0271626
3088.92	0.0417518	0.0407232	0.0368651	0.0356355	0.0327866	0.0333492	0.0304025	0.0305645	0.0286519	0.0276129	0.025291	0.0249606	0.0271597
3089.4	0.0417051	0.0407005	0.0368382	0.0355806	0.0327643	0.0332936	0.0303474	0.030509	0.0286664	0.0276171	0.0252323	0.0249263	0.0271777
3089.89	0.0416523	0.0406591	0.0367897	0.0355225	0.032734	0.0332442	0.0302931	0.0304234	0.0286812	0.027615	0.0251683	0.0248897	0.027209
3090.37	0.0415943	0.0405922	0.0367152	0.0354592	0.0326961	0.0331974	0.0302356	0.0303138	0.0286898	0.0276023	0.0251012	0.024852	0.0272423
3090.85	0.0415334	0.0404997	0.0366173	0.0353914	0.03265	0.0331499	0.0301725	0.0301917	0.028687	0.0275765	0.0250332	0.0248167	0.027265
3091.33	0.0414718	0.040389	0.0365051	0.035323	0.032595	0.0330995	0.0301036	0.0300711	0.0286701	0.0275392	0.0249668	0.0247877	0.0272668
3091.81	0.0414102	0.040272	0.0363919	0.0352594	0.0325305	0.0330472	0.0300316	0.0299652	0.0286399	0.0274956	0.0249032	0.0247672	0.0272425
3092.3	0.0413467	0.0401627	0.0362924	0.0352052	0.0324585	0.0329957	0.0299611	0.0298813	0.0285998	0.0274539	0.0248443	0.0247534	0.0271929
3092.78	0.0412772	0.0400716	0.0362185	0.0351615	0.0323833	0.0329493	0.0298975	0.0298206	0.0285547	0.0274223	0.0247906	0.0247401	0.0271243
3093.26	0.0411973	0.0400034	0.0361774	0.0351253	0.0323103	0.0329112	0.0298452	0.0297768	0.0285088	0.0274054	0.0247427	0.0247181	0.0270463
3093.74	0.0411061	0.0399567	0.0361702	0.03509	0.0322452	0.0328829	0.0298073	0.0297398	0.0284636	0.027403	0.0247004	0.0246779	0.0269694
3094.22	0.0410078	0.0399255	0.0361933	0.0350489	0.032191	0.0328636	0.0297851	0.0296987	0.0284184	0.0274096	0.0246638	0.0246148	0.0269025
3094.71	0.0409136	0.0399028	0.0362397	0.0349983	0.0321483	0.0328503	0.0297785	0.0296462	0.0283709	0.027417	0.024631	0.0245306	0.0268502
3095.19	0.0408384	0.0398841	0.0363003	0.0349397	0.032115	0.0328387	0.0297866	0.0295805	0.0283196	0.0274175	0.0246002	0.0244345	0.0268129
3095.67	0.0407961	0.0398694	0.036366	0.0348794	0.0320879	0.0328251	0.0298076	0.0295069	0.0282652	0.0274064	0.0245673	0.0243393	0.0267871
3096.15	0.0407943	0.0398632	0.0364281	0.0348261	0.0320651	0.0328065	0.0298388	0.029435	0.0282109	0.0273837	0.0245284	0.0242583	0.0267667
3096.64	0.0408297	0.0398718	0.036478	0.0347873	0.0320456	0.0327817	0.0298761	0.0293763	0.0281609	0.0273525	0.0244801	0.0241996	0.0267452
3097.12	0.0408896	0.0398997	0.0365092	0.0347662	0.0320292	0.0327506	0.0299132	0.02934	0.028119	0.0273172	0.0244211	0.0241646	0.0267177
3097.6	0.0409552	0.0399475	0.0365158	0.034761	0.0320151	0.0327149	0.0299425	0.0293305	0.0280864	0.0272812	0.0243526	0.0241483	0.0266821
3098.08	0.0410089	0.0400099	0.0364944	0.0347666	0.0320014	0.0326771	0.0299557	0.0293464	0.0280618	0.0272456	0.0242803	0.024142	0.0266393
3098.56	0.0410399	0.040078	0.0364443	0.0347765	0.031984	0.032642	0.0299444	0.0293806	0.0280411	0.0272097	0.024212	0.0241372	0.0265927
3099.05	0.0410477	0.0401408	0.0363683	0.0347863	0.0319591	0.0326143	0.0299032	0.0294219	0.0280204	0.027172	0.0241571	0.0241282	0.0265459
3099.53	0.0410414	0.0401882	0.0362722	0.0347937	0.0319259	0.0325991	0.0298305	0.029457	0.0279971	0.0271314	0.0241229	0.0241135	0.0265018
3100.01	0.0410352	0.0402135	0.0361644	0.0347987	0.0318875	0.0325993	0.0297296	0.0294737	0.0279707	0.0270877	0.0241132	0.0240949	0.0264606
3100.49	0.0410424	0.0402144	0.0360547	0.034802	0.0318529	0.0326145	0.0296089	0.0294642	0.0279441	0.0270411	0.0241265	0.0240757	0.0264199
3100.97	0.0410707	0.0401925	0.035953	0.0348038	0.0318336	0.0326398	0.0294814	0.0294262	0.0279208	0.0269921	0.0241564	0.0240593	0.0263744
3101.46	0.0411185	0.0401519	0.0358679	0.0348034	0.0318401	0.0326667	0.0293615	0.029366	0.0279045	0.0269407	0.0241931	0.0240477	0.0263193
3101.94	0.0411774	0.0400975	0.0358057	0.0348004	0.0318773	0.0326851	0.0292636	0.0292961	0.0278962	0.0268879	0.0242277	0.024042	0.0262513
3102.42	0.0412362	0.0400347	0.0357702	0.0347951	0.0319409	0.0326866	0.0291988	0.0292328	0.0278948	0.0268358	0.0242529	0.0240428	0.0261713
3102.9	0.0412855	0.0399681	0.0357623	0.0347911	0.0320184	0.0326669	0.0291725	0.0291914	0.0278971	0.0267893	0.024266	0.0240507	0.0260845
3103.39	0.0413207	0.0399029	0.0357793	0.0347932	0.0320922	0.0326269	0.0291836	0.0291822	0.0278983	0.0267554	0.0242675	0.0240673	0.0260003
3103.87	0.0413423	0.0398452	0.0358159	0.0348055	0.032145	0.0325729	0.0292245	0.0292079	0.0278946	0.0267418	0.0242613	0.0240939	0.0259287
3104.35	0.0413548	0.039802	0.0358637	0.0348298	0.032165	0.0325139	0.0292827	0.0292624	0.0278836	0.026754	0.0242522	0.0241312	0.0258792
3104.83	0.0413627	0.0397794	0.035913	0.0348636	0.0321489	0.0324594	0.029343	0.0293334	0.027865	0.0267929	0.0242453	0.0241775	0.0258576
3105.31	0.0413692	0.0397826	0.0359547	0.0349004	0.0321027	0.0324166	0.029392	0.0294058	0.0278409	0.0268538	0.0242444	0.0242294	0.0258656
3105.8	0.041375	0.0398124	0.0359823	0.0349329	0.0320387	0.0323888	0.0294205	0.029466	0.0278145	0.0269264	0.0242527	0.0242814	0.0259
3106.28	0.0413797	0.0398658	0.0359937	0.034955	0.0319716	0.0323764	0.0294267	0.0295047	0.0277902	0.0269975	0.0242717	0.0243276	0.0259543
3106.76	0.0413826	0.0399343	0.0359917	0.0349655	0.0319148	0.0323768	0.0294152	0.0295185	0.0277715	0.0270542	0.0243009	0.0243624	0.0260197
3107.24	0.0413838	0.0400071	0.0359828	0.0349681	0.031877	0.0323861	0.0293957	0.0295089	0.0277604	0.0270876	0.0243372	0.0243818	0.0260876
3107.72	0.0413838	0.0400728	0.0359763	0.0349698	0.0318606	0.0324017	0.0293785	0.02948	0.0277569	0.0270929	0.0243746	0.0243845	0.0261498
3108.21	0.0413829	0.0401234	0.0359803	0.034978	0.0318634	0.0324221	0.0293715	0.0294369	0.0277588	0.027071	0.0244048	0.0243719	0.0262005
3108.69	0.0413801	0.0401558	0.0360009	0.0349967	0.0318797	0.0324471	0.0293772	0.0293834	0.0277621	0.0270258	0.0244188	0.0243474	0.026236
3109.17	0.0413735	0.0401732	0.0360401	0.0350251	0.0319024	0.0324779	0.0293929	0.0293227	0.0277637	0.0269635	0.0244095	0.0243153	0.0262553
3109.65	0.041361	0.040184	0.0360967	0.0350579	0.0319253	0.0325158	0.0294125	0.0292574	0.0277612	0.0268912	0.0243731	0.0242797	0.0262588
3110.14	0.0413424	0.0401993	0.0361669	0.0350888	0.0319429	0.0325615	0.0294308	0.0291922	0.0277553	0.0268163	0.0243111	0.0242428	0.0262489
3110.62	0.0413209	0.0402294	0.0362445	0.0351131	0.0319527	0.0326146	0.0294447	0.0291329	0.0277483	0.0267469	0.0242294	0.0242044	0.0262283
3111.1	0.0413033	0.0402805	0.0363223	0.0351295	0.0319539	0.0326726	0.0294556	0.0290869	0.0277447	0.026691	0.0241371	0.0241619	0.0262
3111.58	0.0412978	0.040353	0.0363926	0.0351412	0.031948	0.0327313	0.029468	0.0290608	0.0277481	0.0266555	0.0240438	0.0241125	0.0261665
3112.06	0.0413119	0.0404417	0.0364472	0.0351531	0.0319385	0.0327847	0.0294863	0.0290585	0.027761	0.0266443	0.0239579	0.0240547	0.02613
3112.55	0.0413495	0.040536	0.0364792	0.0351692	0.03193	0.0328259	0.0295124	0.0290806	0.0277836	0.0266568	0.023886	0.0239909	0.0260915
3113.03	0.041409	0.0406243	0.036484	0.0351905	0.031927	0.0328494	0.0295439	0.0291237	0.0278144	0.0266872	0.0238323	0.0239275	0.0260523
3113.51	0.0414839	0.0406954	0.0364614	0.035215	0.0319326	0.0328519	0.0295746	0.0291819	0.0278511	0.0267257	0.0238003	0.0238754	0.0260132
3113.99	0.0415643	0.0407418	0.0364164	0.0352382	0.031948	0.0328346	0.0295968	0.0292481	0.0278923	0.0267607	0.023793	0.0238446	0.0259749
3114.47	0.0416403	0.0407602	0.0363591	0.0352558	0.0319719	0.0328032	0.029604	0.0293152	0.0279364	0.0267828	0.0238123	0.0238421	0.0259384
3114.96	0.0417039	0.0407522	0.0363032	0.0352656	0.0320007	0.0327668	0.0295945	0.0293772	0.027982	0.0267869	0.0238582	0.0238667	0.0259039
3115.44	0.0417506	0.040723	0.0362623	0.0352684	0.0320302	0.0327356	0.029571	0.0294286	0.0280253	0.026774	0.0239271	0.0239094	0.0258715
3115.92	0.0417798	0.0406803	0.0362466	0.0352673	0.0320562	0.0327181	0.0295404	0.0294654	0.0280597	0.0267502	0.024011	0.0239539	0.0258415
3116.4	0.0417931	0.040633	0.0362606	0.0352665	0.0320762	0.0327177	0.029511	0.0294851	0.0280765	0.0267252	0.0240987	0.023983	0.0258153
3116.88	0.0417938	0.0405904	0.0363021	0.0352697	0.0320884	0.032733	0.02949	0.0294876	0.028067	0.026709	0.0241784	0.0239846	0.0257958
3117.37	0.0417859	0.0405602	0.0363636	0.0352799	0.0320932	0.0327576	0.0294814	0.0294765	0.0280261	0.0267098	0.0242404	0.0239559	0.0257879
3117.85	0.041774	0.0405489	0.0364349	0.0352988	0.0320913	0.0327835	0.0294856	0.0294583	0.0279554	0.0267324	0.0242796	0.0239042	0.0257972
3118.33	0.0417626	0.040559	0.0365058	0.0353276	0.0320842	0.0328036	0.0295007	0.0294416	0.0278644	0.0267781	0.024297	0.0238433	0.0258283
3118.81	0.0417566	0.0405896	0.0365681	0.0353674	0.0320742	0.0328145	0.0295235	0.0294351	0.0277689	0.0268439	0.0242965	0.0237885	0.0258823
3119.3	0.0417592	0.0406355	0.0366166	0.0354174	0.0320643	0.0328165	0.0295506	0.0294432	0.0276863	0.0269238	0.024284	0.0237491	0.0259546
3119.78	0.041772	0.0406879	0.0366488	0.0354747	0.0320582	0.0328122	0.0295797	0.029466	0.0276306	0.0270087	0.0242638	0.0237268	0.0260349
3120.26	0.041793	0.0407367	0.0366644	0.0355331	0.0320586	0.0328047	0.0296086	0.0294972	0.0276071	0.0270874	0.0242379	0.0237149	0.026109
3120.74	0.0418174	0.0407729	0.0366648	0.0355831	0.0320672	0.0327956	0.0296354	0.0295269	0.0276119	0.0271484	0.0242064	0.0237033	0.0261615
3121.22	0.041839	0.0407913	0.0366521	0.0356144	0.0320831	0.0327834	0.0296585	0.0295441	0.0276334	0.0271816	0.0241694	0.023684	0.0261807
3121.71	0.0418513	0.0407917	0.03663	0.0356185	0.0321016	0.0327647	0.0296759	0.0295403	0.0276567	0.0271806	0.0241291	0.0236553	0.0261609
3122.19	0.0418508	0.0407793	0.0366028	0.0355917	0.0321166	0.032736	0.0296865	0.0295115	0.0276698	0.027145	0.0240906	0.0236236	0.026105
3122.67	0.0418378	0.0407624	0.0365744	0.0355368	0.0321218	0.0326956	0.0296898	0.0294601	0.0276668	0.0270802	0.0240604	0.0236002	0.0260232
3123.15	0.0418156	0.0407497	0.0365482	0.0354627	0.0321134	0.0326449	0.0296862	0.0293922	0.0276494	0.0269965	0.024044	0.0235964	0.0259307
3123.63	0.04179	0.0407464	0.0365255	0.0353823	0.0320922	0.0325887	0.0296764	0.029316	0.0276249	0.0269062	0.0240436	0.0236183	0.0258422
3124.12	0.0417664	0.0407536	0.0365065	0.0353087	0.0320635	0.0325334	0.0296615	0.0292394	0.027601	0.0268204	0.024056	0.0236632	0.0257693
3124.6	0.0417491	0.040767	0.0364905	0.0352523	0.0320359	0.0324855	0.0296434	0.0291696	0.0275829	0.0267472	0.0240739	0.0237208	0.0257178
3125.08	0.0417398	0.0407797	0.0364778	0.0352203	0.0320181	0.0324496	0.0296244	0.0291118	0.0275712	0.0266916	0.0240895	0.0237767	0.0256875
3125.56	0.0417387	0.0407842	0.0364705	0.0352158	0.0320156	0.0324286	0.0296082	0.0290722	0.0275628	0.0266555	0.024097	0.0238167	0.0256743
3126.04	0.0417448	0.0407751	0.0364724	0.0352397	0.0320292	0.0324227	0.0295993	0.0290558	0.0275537	0.0266396	0.0240962	0.0238316	0.0256719
3126.53	0.0417569	0.0407503	0.0364873	0.03529	0.0320546	0.0324311	0.0296028	0.0290668	0.0275417	0.0266444	0.0240917	0.0238186	0.0256728
3127.01	0.0417734	0.0407112	0.0365172	0.0353623	0.0320846	0.0324517	0.0296222	0.0291054	0.0275288	0.0266686	0.0240919	0.0237821	0.0256711
3127.49	0.0417922	0.0406623	0.0365601	0.0354492	0.0321117	0.0324817	0.0296576	0.0291668	0.0275196	0.0267096	0.0241038	0.0237307	0.0256618
3127.97	0.0418102	0.0406095	0.03661	0.0355404	0.0321311	0.0325177	0.0297048	0.02924	0.0275197	0.0267618	0.0241305	0.0236759	0.0256418
3128.45	0.0418243	0.0405587	0.0366582	0.0356232	0.0321422	0.032555	0.0297562	0.0293109	0.027532	0.0268171	0.0241682	0.0236284	0.0256104
3128.94	0.0418317	0.0405148	0.0366969	0.0356865	0.0321483	0.0325885	0.029802	0.029365	0.0275551	0.0268659	0.0242087	0.0235974	0.0255696
3129.42	0.0418312	0.0404824	0.0367211	0.0357224	0.0321543	0.0326135	0.0298333	0.0293925	0.027583	0.0268998	0.0242404	0.0235886	0.0255232
3129.9	0.0418239	0.0404645	0.0367314	0.0357292	0.0321642	0.0326264	0.0298443	0.0293904	0.0276068	0.0269133	0.0242541	0.0236036	0.0254772
3130.38	0.0418138	0.0404624	0.0367323	0.0357114	0.0321804	0.032626	0.0298333	0.0293634	0.027619	0.0269056	0.0242449	0.0236392	0.0254377
3130.87	0.0418052	0.040475	0.0367304	0.0356786	0.0322022	0.0326141	0.0298024	0.0293223	0.0276152	0.0268792	0.024214	0.0236859	0.0254107
3131.35	0.0418028	0.0404994	0.0367308	0.0356416	0.0322268	0.0325949	0.0297568	0.0292796	0.0275961	0.0268404	0.0241666	0.0237301	0.0253999
3131.83	0.0418094	0.0405293	0.0367355	0.0356095	0.0322513	0.0325742	0.029702	0.0292465	0.0275679	0.0267961	0.0241118	0.0237562	0.0254064
3132.31	0.0418248	0.0405585	0.0367425	0.0355854	0.0322735	0.0325582	0.0296431	0.0292299	0.0275403	0.0267529	0.0240577	0.0237519	0.025429
3132.79	0.0418477	0.0405816	0.0367474	0.0355682	0.0322931	0.0325518	0.0295841	0.0292311	0.027523	0.0267161	0.0240095	0.0237122	0.0254653
3133.28	0.041876	0.0405972	0.036747	0.0355527	0.0323121	0.0325583	0.0295286	0.0292483	0.027524	0.0266896	0.0239692	0.023643	0.0255137
3133.76	0.0419086	0.0406083	0.036742	0.0355344	0.032333	0.032579	0.0294805	0.029278	0.0275466	0.0266767	0.0239359	0.0235595	0.0255732
3134.24	0.0419461	0.0406218	0.0367374	0.0355122	0.0323584	0.0326133	0.0294443	0.0293173	0.0275893	0.02668	0.0239076	0.0234817	0.0256441
3134.72	0.0419895	0.0406462	0.0367413	0.0354888	0.0323898	0.0326595	0.029425	0.0293639	0.0276471	0.0267004	0.0238835	0.0234277	0.0257262
3135.2	0.0420383	0.0406879	0.0367608	0.0354699	0.0324272	0.0327144	0.029426	0.0294171	0.0277124	0.0267369	0.0238641	0.0234086	0.0258179
3135.69	0.0420895	0.0407482	0.0367987	0.0354613	0.0324689	0.0327737	0.0294474	0.0294744	0.0277771	0.0267853	0.0238517	0.0234247	0.0259147
3136.17	0.0421365	0.0408231	0.0368511	0.0354662	0.0325118	0.0328319	0.0294856	0.0295331	0.0278338	0.0268384	0.0238489	0.0234671	0.0260093
3136.65	0.0421712	0.0409021	0.0369087	0.035484	0.0325509	0.0328829	0.029534	0.0295889	0.0278775	0.0268874	0.0238578	0.023522	0.026093
3137.13	0.0421864	0.0409726	0.0369587	0.0355115	0.03258	0.0329205	0.0295844	0.0296379	0.0279054	0.0269241	0.0238779	0.0235746	0.0261572
3137.61	0.0421785	0.0410222	0.0369899	0.0355439	0.0325923	0.0329392	0.0296297	0.029677	0.0279175	0.0269431	0.0239064	0.0236146	0.0261961
3138.1	0.0421501	0.041043	0.0369952	0.0355762	0.0325814	0.032936	0.0296654	0.0297047	0.0279164	0.0269425	0.0239381	0.0236364	0.0262068
3138.58	0.0421088	0.0410336	0.0369746	0.0356048	0.0325441	0.0329102	0.0296908	0.0297206	0.027905	0.0269245	0.0239671	0.023639	0.0261906
3139.06	0.0420652	0.0409991	0.0369345	0.035626	0.0324817	0.0328645	0.0297073	0.0297237	0.027887	0.0268928	0.0239877	0.0236232	0.0261518
3139.54	0.0420299	0.0409507	0.0368857	0.0356361	0.0324012	0.0328037	0.0297167	0.0297121	0.0278644	0.0268519	0.023997	0.0235895	0.0260965
3140.03	0.0420091	0.0409021	0.0368402	0.0356302	0.0323138	0.0327354	0.0297194	0.0296832	0.0278382	0.0268049	0.0239946	0.0235373	0.0260312
3140.51	0.0420036	0.040866	0.0368091	0.0356039	0.0322328	0.0326681	0.0297139	0.0296338	0.0278081	0.0267538	0.0239835	0.0234661	0.0259618
3140.99	0.0420095	0.0408517	0.0368003	0.0355557	0.0321698	0.0326111	0.0296975	0.0295638	0.027774	0.0267001	0.0239682	0.0233777	0.0258926
3141.47	0.0420199	0.040863	0.0368175	0.0354898	0.0321314	0.0325722	0.0296682	0.0294767	0.0277372	0.0266464	0.0239537	0.0232784	0.025827
3141.95	0.0420291	0.0408972	0.0368599	0.0354162	0.0321179	0.0325577	0.0296267	0.0293806	0.0277006	0.0265966	0.0239436	0.0231788	0.025766
3142.44	0.042034	0.0409467	0.0369227	0.0353504	0.0321231	0.0325703	0.0295774	0.029286	0.0276693	0.0265544	0.0239391	0.0230925	0.0257088
3142.92	0.0420353	0.0410001	0.036997	0.0353082	0.0321377	0.0326078	0.0295285	0.0292032	0.0276487	0.026522	0.0239394	0.023032	0.0256541
3143.4	0.0420367	0.041046	0.0370714	0.0353006	0.0321526	0.0326633	0.0294886	0.0291387	0.0276429	0.026498	0.0239425	0.0230059	0.0255996
3143.88	0.0420426	0.0410754	0.0371331	0.0353292	0.0321623	0.0327272	0.0294656	0.0290939	0.0276535	0.0264779	0.0239465	0.023016	0.0255451
3144.36	0.0420557	0.0410837	0.0371711	0.0353852	0.0321664	0.0327883	0.0294642	0.0290646	0.0276783	0.0264546	0.0239511	0.0230579	0.025493
3144.85	0.0420766	0.0410724	0.0371784	0.0354529	0.0321688	0.0328386	0.0294847	0.0290446	0.0277119	0.0264224	0.0239572	0.0231226	0.0254492
3145.33	0.0421035	0.0410476	0.037154	0.0355149	0.0321751	0.0328744	0.0295245	0.0290286	0.0277468	0.0263793	0.0239668	0.0231995	0.025422
3145.81	0.0421337	0.0410188	0.0371027	0.0355588	0.0321897	0.0328979	0.0295784	0.0290152	0.0277762	0.0263292	0.0239808	0.0232781	0.0254205
3146.29	0.0421656	0.0409961	0.0370347	0.0355814	0.0322136	0.0329154	0.0296404	0.0290081	0.0277951	0.02628	0.0239992	0.0233503	0.025451
3146.78	0.0421991	0.0409876	0.0369617	0.0355899	0.0322441	0.0329354	0.0297043	0.0290145	0.0278022	0.0262418	0.0240196	0.0234107	0.0255147
3147.26	0.0422367	0.0409969	0.0368948	0.0355978	0.0322759	0.0329637	0.0297645	0.0290426	0.0278003	0.0262226	0.0240397	0.0234571	0.0256062
3147.74	0.0422814	0.0410245	0.036842	0.0356203	0.0323031	0.0330019	0.0298163	0.0290981	0.0277949	0.0262249	0.0240574	0.0234895	0.0257136
3148.22	0.0423362	0.0410671	0.0368068	0.0356693	0.0323221	0.0330462	0.0298558	0.0291819	0.0277931	0.026246	0.0240735	0.0235108	0.0258227
3148.7	0.042402	0.0411202	0.0367901	0.035749	0.0323318	0.0330893	0.0298812	0.0292901	0.0278011	0.0262792	0.024091	0.0235257	0.0259193
3149.19	0.0424771	0.0411799	0.0367907	0.0358572	0.0323339	0.0331235	0.0298928	0.0294136	0.0278223	0.0263177	0.024115	0.0235404	0.0259928
3149.67	0.0425575	0.0412431	0.0368079	0.0359862	0.0323319	0.0331436	0.0298938	0.029542	0.0278561	0.0263568	0.024149	0.0235602	0.0260392
3150.15	0.0426377	0.0413083	0.0368422	0.0361264	0.0323302	0.0331499	0.0298895	0.0296637	0.0278974	0.0263971	0.0241936	0.0235886	0.0260596
3150.63	0.0427121	0.0413742	0.0368943	0.0362679	0.0323326	0.033147	0.0298862	0.0297692	0.0279381	0.0264429	0.0242446	0.0236254	0.0260597
3151.11	0.0427769	0.0414388	0.0369653	0.0364009	0.0323427	0.0331426	0.029889	0.0298513	0.0279691	0.0264995	0.0242939	0.0236676	0.0260473
3151.6	0.0428301	0.0414995	0.0370546	0.0365163	0.0323633	0.0331432	0.0299003	0.0299063	0.0279831	0.0265709	0.0243317	0.0237098	0.0260296
3152.08	0.042872	0.0415526	0.0371599	0.0366047	0.0323961	0.0331525	0.0299192	0.0299335	0.0279769	0.0266565	0.0243503	0.0237464	0.0260121
3152.56	0.0429044	0.0415953	0.0372758	0.0366569	0.0324415	0.0331695	0.029942	0.0299362	0.0279531	0.0267515	0.0243463	0.0237741	0.025998
3153.04	0.0429297	0.0416255	0.0373963	0.0366673	0.0324968	0.0331894	0.0299635	0.0299206	0.0279185	0.0268485	0.0243223	0.023792	0.0259885
3153.53	0.0429498	0.041644	0.0375126	0.036635	0.0325565	0.033206	0.0299791	0.0298953	0.0278828	0.0269382	0.0242851	0.0238007	0.0259828
3154.01	0.0429653	0.0416533	0.0376159	0.0365667	0.0326123	0.0332143	0.0299863	0.029869	0.0278551	0.0270131	0.0242444	0.0238017	0.0259785
3154.49	0.0429758	0.0416569	0.0376965	0.0364753	0.0326548	0.0332124	0.0299851	0.0298491	0.0278418	0.0270682	0.0242077	0.0237951	0.0259724
3154.97	0.0429803	0.0416588	0.0377463	0.0363775	0.0326768	0.0332016	0.0299778	0.0298389	0.0278435	0.0271014	0.0241798	0.0237795	0.0259597
3155.45	0.042978	0.0416612	0.0377586	0.036288	0.0326754	0.0331855	0.0299681	0.0298371	0.0278561	0.0271137	0.0241608	0.0237536	0.0259368
3155.94	0.0429687	0.0416644	0.0377309	0.0362159	0.0326539	0.0331682	0.0299599	0.0298385	0.0278724	0.0271079	0.0241483	0.0237169	0.0259019
3156.42	0.042953	0.0416673	0.0376659	0.036162	0.0326218	0.0331531	0.0299568	0.0298357	0.0278845	0.0270887	0.0241383	0.0236729	0.0258566
3156.9	0.042932	0.0416683	0.0375717	0.0361207	0.032592	0.0331418	0.0299615	0.0298216	0.0278861	0.0270624	0.0241278	0.0236295	0.025807
3157.38	0.0429062	0.0416665	0.0374609	0.0360831	0.0325768	0.0331353	0.0299753	0.0297927	0.0278747	0.0270354	0.0241151	0.023596	0.0257621
3157.86	0.0428758	0.0416625	0.0373487	0.0360428	0.0325855	0.0331336	0.0299972	0.0297489	0.0278506	0.0270146	0.0241011	0.0235813	0.0257314
3158.35	0.0428399	0.0416587	0.0372491	0.0359991	0.0326205	0.0331375	0.0300241	0.0296945	0.0278172	0.0270042	0.0240874	0.0235893	0.0257217
3158.83	0.042798	0.0416585	0.0371723	0.0359581	0.0326774	0.0331476	0.0300496	0.0296355	0.027779	0.0270058	0.0240766	0.0236167	0.0257341
3159.31	0.042751	0.0416651	0.0371235	0.0359292	0.0327467	0.0331641	0.0300657	0.0295779	0.0277406	0.0270173	0.0240709	0.023654	0.025763
3159.79	0.0427018	0.04168	0.0371028	0.0359213	0.0328163	0.0331859	0.0300639	0.0295257	0.0277056	0.0270336	0.0240724	0.0236883	0.0257979
3160.28	0.0426568	0.0417023	0.0371073	0.0359379	0.0328752	0.03321	0.0300387	0.0294811	0.0276777	0.027049	0.0240823	0.0237076	0.0258266
3160.76	0.0426238	0.0417285	0.0371332	0.0359751	0.0329151	0.0332327	0.029989	0.0294435	0.027659	0.0270582	0.0241008	0.0237053	0.0258401
3161.24	0.0426113	0.041754	0.0371776	0.0360219	0.0329327	0.0332499	0.0299212	0.0294125	0.0276506	0.0270578	0.0241254	0.0236814	0.0258359
3161.72	0.0426253	0.0417736	0.0372387	0.0360651	0.0329296	0.0332589	0.0298472	0.0293879	0.0276526	0.0270467	0.0241509	0.0236424	0.0258192
3162.2	0.0426663	0.0417844	0.0373152	0.0360942	0.0329107	0.03326	0.029782	0.0293704	0.0276627	0.0270246	0.0241691	0.0235979	0.0258015
3162.68	0.0427303	0.0417853	0.0374053	0.0361049	0.0328838	0.0332556	0.0297392	0.0293616	0.027678	0.0269913	0.0241709	0.0235574	0.0257964
3163.17	0.0428077	0.0417781	0.0375046	0.0361016	0.0328563	0.0332503	0.0297274	0.0293643	0.0276954	0.0269463	0.0241485	0.023527	0.0258154
3163.65	0.0428866	0.0417662	0.0376068	0.0360945	0.0328348	0.0332484	0.0297457	0.0293805	0.0277134	0.0268894	0.0240995	0.0235101	0.0258624
3164.13	0.0429551	0.0417532	0.0377035	0.0360967	0.0328229	0.0332523	0.029786	0.0294119	0.0277326	0.0268225	0.0240277	0.0235063	0.0259334
3164.61	0.0430049	0.0417409	0.0377863	0.0361189	0.0328203	0.0332617	0.0298343	0.0294586	0.0277563	0.0267509	0.0239451	0.0235147	0.0260164
3165.1	0.0430321	0.0417295	0.0378475	0.0361655	0.0328244	0.0332735	0.0298756	0.0295196	0.0277883	0.0266841	0.0238677	0.0235342	0.0260953
3165.58	0.0430384	0.0417172	0.0378822	0.0362341	0.0328303	0.0332832	0.029899	0.0295921	0.0278305	0.0266336	0.0238126	0.0235638	0.0261542
3166.06	0.0430291	0.0417024	0.0378879	0.0363162	0.0328345	0.033287	0.0298995	0.0296715	0.0278807	0.02661	0.0237929	0.0236024	0.0261822
3166.54	0.0430123	0.0416847	0.0378654	0.0364002	0.0328361	0.0332835	0.02988	0.0297513	0.027932	0.0266185	0.0238142	0.0236472	0.026176
3167.02	0.0429962	0.0416669	0.0378185	0.0364747	0.0328381	0.033275	0.0298483	0.0298244	0.0279739	0.0266573	0.0238733	0.023694	0.02614
3167.51	0.0429878	0.041654	0.0377544	0.0365318	0.0328464	0.0332671	0.0298147	0.0298829	0.0279957	0.0267165	0.0239601	0.0237374	0.0260855
3167.99	0.042992	0.0416527	0.0376836	0.0365678	0.0328673	0.0332672	0.0297888	0.0299208	0.0279909	0.0267815	0.0240599	0.0237726	0.0260273
3168.47	0.0430115	0.0416682	0.0376183	0.0365838	0.0329041	0.0332821	0.0297769	0.0299345	0.0279608	0.0268372	0.0241588	0.0237966	0.0259788
3168.95	0.0430455	0.041702	0.0375713	0.0365847	0.0329535	0.0333158	0.0297811	0.0299251	0.0279141	0.0268723	0.0242452	0.0238088	0.0259504
3169.43	0.0430918	0.0417508	0.0375528	0.0365775	0.0330056	0.0333665	0.0298005	0.0298964	0.0278659	0.026882	0.0243131	0.0238108	0.0259463
3169.92	0.0431459	0.0418074	0.0375677	0.0365706	0.0330458	0.0334273	0.0298322	0.029856	0.0278323	0.0268684	0.0243612	0.0238052	0.0259643
3170.4	0.0432028	0.0418628	0.0376143	0.0365711	0.0330604	0.0334871	0.0298723	0.0298125	0.0278253	0.0268383	0.0243919	0.0237934	0.0259972
3170.88	0.0432573	0.0419102	0.0376839	0.0365846	0.0330413	0.0335331	0.0299177	0.0297733	0.0278492	0.0268005	0.0244097	0.0237759	0.0260354
3171.36	0.0433051	0.0419467	0.0377632	0.0366137	0.0329911	0.0335556	0.0299656	0.0297438	0.0278995	0.026762	0.0244195	0.0237524	0.0260695
3171.85	0.0433431	0.0419749	0.0378381	0.0366578	0.0329236	0.03355	0.0300148	0.0297261	0.027965	0.0267284	0.0244249	0.0237227	0.0260927
3172.33	0.0433694	0.0420011	0.0378978	0.0367127	0.0328596	0.0335189	0.0300641	0.0297182	0.0280314	0.0267017	0.0244282	0.0236884	0.0261024
3172.81	0.0433828	0.0420322	0.0379365	0.0367715	0.0328213	0.0334721	0.0301132	0.0297164	0.0280862	0.0266826	0.0244295	0.0236526	0.0261006
3173.29	0.0433836	0.0420726	0.0379555	0.036827	0.0328249	0.0334232	0.0301607	0.0297147	0.0281213	0.0266705	0.0244284	0.0236198	0.0260921
3173.77	0.0433728	0.0421224	0.037961	0.0368721	0.0328745	0.0333858	0.0302054	0.0297079	0.0281345	0.0266638	0.0244235	0.0235938	0.0260843
3174.26	0.0433532	0.0421775	0.0379611	0.0369033	0.0329626	0.0333697	0.0302443	0.0296917	0.0281284	0.0266603	0.0244148	0.0235776	0.0260835
3174.74	0.0433297	0.0422319	0.0379635	0.03692	0.0330721	0.0333784	0.0302741	0.0296654	0.0281095	0.0266573	0.0244037	0.0235706	0.0260945
3175.22	0.0433093	0.0422807	0.0379733	0.036925	0.0331831	0.0334081	0.0302905	0.0296312	0.0280852	0.0266526	0.0243943	0.0235716	0.0261192
3175.7	0.0433004	0.0423225	0.0379918	0.0369234	0.0332792	0.0334507	0.0302903	0.0295952	0.0280633	0.0266469	0.0243922	0.0235782	0.0261565
3176.18	0.043311	0.0423595	0.0380177	0.0369205	0.0333515	0.0334964	0.0302722	0.0295659	0.0280499	0.0266443	0.0244034	0.0235886	0.0262023
3176.67	0.0433461	0.0423965	0.0380479	0.0369206	0.0333997	0.0335367	0.0302387	0.0295523	0.02805	0.0266524	0.0244314	0.0236012	0.0262511
3177.15	0.0434055	0.0424379	0.0380786	0.0369256	0.0334298	0.0335675	0.0301965	0.0295617	0.0280648	0.0266813	0.0244769	0.0236153	0.0262963
3177.63	0.0434834	0.0424855	0.0381063	0.0369356	0.0334498	0.0335886	0.0301553	0.0295964	0.0280921	0.0267393	0.0245349	0.0236282	0.0263325
3178.11	0.0435693	0.0425371	0.0381282	0.0369488	0.0334653	0.0336029	0.0301263	0.0296531	0.0281254	0.0268277	0.0245979	0.023637	0.026356
3178.59	0.0436522	0.0425881	0.0381418	0.0369631	0.0334779	0.0336143	0.0301189	0.0297231	0.028155	0.0269396	0.0246562	0.0236375	0.0263655
3179.08	0.0437234	0.0426337	0.0381462	0.0369767	0.0334862	0.0336253	0.0301382	0.0297953	0.0281708	0.0270596	0.0247024	0.0236276	0.0263629
3179.56	0.0437807	0.0426721	0.0381421	0.0369882	0.0334874	0.0336362	0.0301843	0.0298586	0.0281653	0.0271685	0.0247318	0.0236087	0.0263516
3180.04	0.0438275	0.0427053	0.038132	0.036998	0.0334809	0.0336463	0.0302525	0.0299052	0.0281369	0.0272492	0.0247434	0.0235867	0.0263358
3180.52	0.0438708	0.0427379	0.0381206	0.0370063	0.0334696	0.0336548	0.0303356	0.0299338	0.028091	0.0272927	0.0247378	0.0235707	0.0263192
3181.01	0.0439178	0.042775	0.038114	0.0370142	0.0334588	0.0336626	0.0304258	0.0299472	0.0280388	0.0273004	0.0247162	0.0235703	0.0263036
3181.49	0.0439716	0.0428181	0.0381187	0.037023	0.0334549	0.0336731	0.0305157	0.0299524	0.0279949	0.0272829	0.0246792	0.0235911	0.026289
3181.97	0.044031	0.0428638	0.0381401	0.0370355	0.0334621	0.0336907	0.0305999	0.0299581	0.027973	0.0272566	0.0246269	0.0236324	0.026274
3182.45	0.0440903	0.0429046	0.0381814	0.0370551	0.0334807	0.0337199	0.0306733	0.0299714	0.0279816	0.0272371	0.0245612	0.0236856	0.026257
3182.93	0.044143	0.0429307	0.0382431	0.0370866	0.0335076	0.033763	0.0307312	0.0299957	0.0280217	0.0272343	0.0244874	0.0237373	0.0262376
3183.42	0.044185	0.0429344	0.0383221	0.0371339	0.0335377	0.0338184	0.0307691	0.0300312	0.0280861	0.0272502	0.0244151	0.0237742	0.0262178
3183.9	0.0442174	0.0429138	0.0384128	0.0371994	0.0335658	0.0338813	0.0307835	0.0300741	0.0281626	0.0272789	0.0243579	0.0237872	0.0262019
3184.38	0.0442457	0.0428735	0.0385071	0.0372826	0.0335896	0.0339443	0.0307732	0.0301188	0.0282372	0.0273111	0.0243285	0.0237768	0.026196
3184.86	0.0442783	0.0428251	0.0385964	0.0373786	0.0336101	0.0339996	0.0307417	0.0301588	0.0282978	0.0273376	0.0243366	0.0237523	0.0262056
3185.34	0.0443208	0.0427821	0.0386718	0.0374787	0.03363	0.0340419	0.0306974	0.0301897	0.028339	0.0273525	0.0243834	0.0237291	0.0262339
3185.83	0.044374	0.0427569	0.0387268	0.0375721	0.0336523	0.0340681	0.0306526	0.0302084	0.0283613	0.0273547	0.024462	0.0237235	0.0262805
3186.31	0.0444325	0.0427562	0.0387586	0.0376474	0.0336781	0.0340799	0.0306206	0.0302155	0.028371	0.0273458	0.0245581	0.0237464	0.02634
3186.79	0.0444858	0.0427796	0.0387692	0.0376964	0.0337053	0.0340811	0.0306117	0.0302138	0.0283775	0.0273278	0.024655	0.0238008	0.0264039
3187.27	0.0445234	0.042821	0.0387649	0.0377144	0.0337299	0.0340778	0.0306294	0.0302083	0.0283895	0.0273017	0.0247383	0.0238815	0.0264621
3187.76	0.0445386	0.0428705	0.0387563	0.0377021	0.0337463	0.0340764	0.0306688	0.0302047	0.0284137	0.0272667	0.0247988	0.0239789	0.026505
3188.24	0.0445308	0.0429181	0.0387536	0.0376637	0.0337513	0.0340819	0.030718	0.0302084	0.0284517	0.0272225	0.0248326	0.0240816	0.0265259
3188.72	0.0445057	0.0429563	0.0387651	0.0376072	0.0337438	0.0340982	0.0307612	0.0302222	0.0285015	0.0271704	0.0248416	0.0241814	0.0265223
3189.2	0.0444729	0.0429818	0.0387929	0.037541	0.0337262	0.0341255	0.0307837	0.0302461	0.0285576	0.0271153	0.0248288	0.0242731	0.0264966
3189.68	0.0444428	0.042995	0.0388324	0.037474	0.0337033	0.0341617	0.0307765	0.0302763	0.0286134	0.0270649	0.0247988	0.0243548	0.0264553
3190.17	0.0444224	0.0430001	0.0388733	0.0374132	0.0336805	0.0342022	0.0307392	0.0303056	0.0286625	0.0270289	0.024755	0.0244259	0.0264075
3190.65	0.0444149	0.0430024	0.038902	0.0373634	0.0336628	0.0342407	0.0306795	0.0303257	0.0287004	0.0270152	0.0247019	0.0244848	0.0263633
3191.13	0.0444196	0.0430075	0.0389076	0.0373281	0.0336537	0.034272	0.0306102	0.0303299	0.028725	0.0270281	0.0246454	0.0245291	0.0263307
3191.61	0.0444339	0.0430195	0.038885	0.0373083	0.033655	0.0342927	0.0305451	0.0303151	0.0287356	0.0270676	0.0245933	0.0245555	0.0263146
3192.09	0.0444558	0.0430401	0.0388377	0.0373042	0.033668	0.0343029	0.0304941	0.0302835	0.0287319	0.027129	0.0245541	0.0245622	0.0263149
3192.58	0.0444849	0.0430678	0.0387763	0.037315	0.0336923	0.0343055	0.030461	0.0302424	0.0287139	0.0272054	0.0245349	0.0245494	0.0263267
3193.06	0.044523	0.0430985	0.0387163	0.0373392	0.0337273	0.0343058	0.0304439	0.0302025	0.0286803	0.027289	0.0245383	0.0245198	0.0263422
3193.54	0.0445718	0.0431265	0.0386726	0.0373746	0.0337705	0.034308	0.0304374	0.0301742	0.0286305	0.0273716	0.0245615	0.0244781	0.026352
3194.02	0.0446316	0.0431456	0.0386556	0.0374184	0.0338176	0.0343139	0.030436	0.0301655	0.0285653	0.0274453	0.0245969	0.0244288	0.0263486
3194.51	0.0447004	0.0431502	0.0386686	0.0374671	0.0338623	0.0343216	0.0304373	0.0301786	0.0284891	0.0275018	0.0246345	0.0243759	0.0263269
3194.99	0.0447732	0.0431363	0.0387069	0.0375164	0.0338969	0.0343264	0.0304431	0.0302101	0.0284104	0.0275333	0.0246654	0.0243208	0.0262874
3195.47	0.0448428	0.043103	0.038761	0.0375624	0.0339146	0.0343227	0.0304585	0.0302516	0.0283408	0.027533	0.0246851	0.0242654	0.026234
3195.95	0.044901	0.0430521	0.0388174	0.0376019	0.0339119	0.0343073	0.0304893	0.030293	0.0282928	0.027498	0.0246938	0.0242122	0.0261744
3196.43	0.0449409	0.0429883	0.0388642	0.037634	0.0338907	0.0342815	0.0305385	0.0303242	0.028276	0.0274309	0.0246963	0.0241672	0.0261167
3196.92	0.0449569	0.0429194	0.0388919	0.0376608	0.0338583	0.0342515	0.0306048	0.0303392	0.0282937	0.0273428	0.0246979	0.0241389	0.0260696
3197.4	0.0449468	0.0428555	0.0388965	0.0376874	0.0338271	0.0342266	0.0306808	0.0303366	0.0283414	0.0272506	0.0247034	0.0241374	0.0260396
3197.88	0.0449113	0.0428081	0.0388792	0.0377214	0.0338109	0.0342161	0.0307567	0.0303202	0.0284084	0.0271751	0.024715	0.0241704	0.0260313
3198.36	0.0448543	0.0427883	0.0388465	0.0377701	0.0338206	0.0342258	0.0308221	0.0302971	0.0284804	0.0271342	0.0247319	0.0242405	0.0260471
3198.84	0.0447822	0.0428054	0.0388076	0.0378387	0.0338612	0.0342555	0.0308704	0.0302753	0.0285453	0.0271379	0.0247523	0.024343	0.026088
3199.33	0.044703	0.0428634	0.0387727	0.0379277	0.0339297	0.0343002	0.0308996	0.0302602	0.0285956	0.0271858	0.0247753	0.0244663	0.0261536
3199.81	0.0446254	0.04296	0.0387503	0.0380314	0.0340167	0.0343514	0.0309132	0.0302548	0.0286295	0.0272667	0.0248004	0.0245936	0.0262413
3200.29	0.0445573	0.0430853	0.0387461	0.0381393	0.0341087	0.0344019	0.0309173	0.0302573	0.0286499	0.0273628	0.0248284	0.0247083	0.0263469
3200.77	0.044505	0.0432231	0.0387622	0.0382385	0.0341926	0.0344476	0.03092	0.0302642	0.0286612	0.0274544	0.0248582	0.0247958	0.0264637
3201.26	0.0444729	0.0433534	0.038797	0.0383169	0.0342583	0.0344886	0.0309271	0.0302706	0.0286673	0.0275258	0.0248882	0.0248472	0.0265829
3201.74	0.0444634	0.0434572	0.0388474	0.0383661	0.0343015	0.0345288	0.0309421	0.0302734	0.0286704	0.0275688	0.024914	0.0248606	0.0266952
3202.22	0.0444766	0.0435213	0.0389101	0.0383835	0.034323	0.0345735	0.0309661	0.030271	0.0286717	0.0275839	0.0249324	0.0248391	0.0267927
3202.7	0.0445123	0.043541	0.0389829	0.0383722	0.0343277	0.0346258	0.0309978	0.0302653	0.0286738	0.0275782	0.0249411	0.0247903	0.0268696
3203.18	0.0445683	0.0435226	0.0390655	0.03834	0.0343218	0.034686	0.0310345	0.0302606	0.0286814	0.0275622	0.0249414	0.0247237	0.0269237
3203.66	0.0446415	0.0434802	0.0391564	0.0382967	0.0343104	0.0347512	0.0310725	0.0302627	0.0287017	0.0275454	0.0249367	0.0246492	0.0269562
3204.15	0.0447262	0.0434328	0.0392524	0.0382521	0.0342962	0.034816	0.031108	0.0302762	0.0287419	0.0275341	0.024932	0.0245763	0.0269704
3204.63	0.044814	0.0433986	0.039345	0.0382147	0.0342797	0.0348759	0.0311368	0.0303053	0.0288052	0.02753	0.0249303	0.0245141	0.02697
3205.11	0.0448946	0.0433905	0.0394218	0.0381917	0.0342596	0.0349277	0.0311548	0.030351	0.028889	0.0275317	0.0249314	0.0244706	0.0269587
3205.59	0.0449574	0.0434145	0.0394686	0.0381885	0.0342351	0.0349712	0.0311598	0.0304123	0.028983	0.0275371	0.0249315	0.0244512	0.0269392
3206.08	0.0449945	0.0434688	0.0394731	0.0382087	0.0342053	0.0350072	0.0311517	0.0304855	0.0290724	0.027545	0.0249258	0.0244586	0.0269134
3206.56	0.0450025	0.043546	0.0394314	0.038253	0.0341718	0.035038	0.031134	0.0305657	0.0291411	0.0275564	0.0249112	0.02449	0.0268839
3207.04	0.0449852	0.0436353	0.0393493	0.0383179	0.0341368	0.0350636	0.0311137	0.030646	0.0291777	0.0275732	0.0248892	0.0245382	0.0268531
3207.52	0.0449518	0.0437253	0.0392436	0.0383941	0.0341035	0.0350829	0.0311001	0.0307185	0.0291787	0.0275972	0.0248664	0.0245913	0.0268245
3208	0.0449155	0.0438061	0.0391384	0.038468	0.0340764	0.0350929	0.0311019	0.0307751	0.0291481	0.0276276	0.0248531	0.024636	0.0268017
3208.49	0.0448889	0.0438711	0.0390581	0.0385236	0.0340594	0.0350908	0.0311254	0.0308089	0.029097	0.0276605	0.0248584	0.0246604	0.0267878
3208.97	0.044882	0.0439174	0.0390203	0.0385477	0.0340585	0.0350745	0.0311714	0.0308148	0.0290384	0.0276895	0.0248877	0.0246569	0.0267844
3209.45	0.0448988	0.0439473	0.0390308	0.0385348	0.0340783	0.0350449	0.0312345	0.030792	0.0289836	0.0277078	0.0249374	0.0246252	0.0267915
3209.93	0.044938	0.0439671	0.0390819	0.0384898	0.0341231	0.0350053	0.0313053	0.0307443	0.0289398	0.0277116	0.0249977	0.0245718	0.0268079
3210.41	0.0449954	0.043986	0.0391559	0.0384275	0.0341935	0.0349604	0.0313724	0.0306803	0.0289103	0.0277015	0.0250544	0.0245071	0.0268303
3210.9	0.0450656	0.0440131	0.0392313	0.0383678	0.0342859	0.0349151	0.0314271	0.0306102	0.0288959	0.0276827	0.0250945	0.0244431	0.0268549
3211.38	0.0451449	0.044054	0.0392893	0.0383285	0.0343921	0.0348734	0.031465	0.030545	0.0288968	0.0276633	0.0251106	0.0243887	0.0268772
3211.86	0.0452305	0.0441084	0.0393195	0.03832	0.0344989	0.0348372	0.0314873	0.0304927	0.0289143	0.0276509	0.025103	0.0243497	0.0268918
3212.34	0.0453204	0.044169	0.0393197	0.0383419	0.0345915	0.0348069	0.0314988	0.0304583	0.0289484	0.0276513	0.0250784	0.0243275	0.0268939
3212.82	0.0454112	0.0442233	0.0392961	0.0383838	0.0346572	0.0347821	0.0315061	0.030443	0.0289975	0.0276661	0.0250481	0.0243223	0.0268793
3213.31	0.0454976	0.0442577	0.0392584	0.0384307	0.0346882	0.0347622	0.0315146	0.0304457	0.0290561	0.0276934	0.0250228	0.0243329	0.0268466
3213.79	0.0455732	0.0442616	0.0392176	0.0384688	0.0346852	0.0347474	0.0315262	0.0304642	0.0291151	0.0277301	0.0250106	0.0243591	0.0267983
3214.27	0.0456328	0.0442328	0.0391821	0.0384905	0.0346576	0.0347394	0.0315396	0.0304966	0.029165	0.0277733	0.0250142	0.0243999	0.026742
3214.75	0.0456744	0.0441785	0.0391569	0.0384975	0.0346205	0.0347405	0.0315512	0.0305415	0.0291992	0.0278233	0.0250323	0.0244527	0.0266879
3215.24	0.0457004	0.044114	0.0391431	0.0384982	0.0345907	0.0347535	0.031557	0.0305975	0.0292178	0.0278816	0.0250596	0.0245116	0.0266478
3215.72	0.0457166	0.0440564	0.0391394	0.0385027	0.0345804	0.0347808	0.0315549	0.0306623	0.0292276	0.0279499	0.0250912	0.0245678	0.0266306
3216.2	0.0457287	0.0440205	0.0391428	0.0385181	0.0345945	0.0348225	0.0315459	0.0307321	0.0292404	0.0280282	0.0251224	0.0246108	0.0266403
3216.68	0.0457395	0.0440138	0.0391512	0.0385451	0.0346295	0.034876	0.0315331	0.0308015	0.0292675	0.0281122	0.0251509	0.024632	0.0266744
3217.16	0.0457463	0.0440352	0.0391627	0.0385786	0.0346762	0.0349357	0.031521	0.0308645	0.0293153	0.0281942	0.025176	0.0246282	0.0267251
3217.65	0.0457407	0.0440769	0.0391773	0.0386103	0.0347232	0.0349935	0.0315139	0.030917	0.0293821	0.0282641	0.0251986	0.0246038	0.0267811
3218.13	0.0457121	0.0441284	0.0391967	0.0386323	0.0347611	0.0350403	0.0315141	0.0309575	0.0294581	0.0283139	0.0252197	0.0245699	0.0268318
3218.61	0.0456511	0.0441802	0.039224	0.0386401	0.0347861	0.035068	0.0315214	0.0309877	0.0295283	0.0283392	0.025241	0.024542	0.026869
3219.09	0.0455551	0.0442265	0.0392622	0.0386331	0.0347997	0.0350724	0.0315335	0.0310123	0.029578	0.0283418	0.0252627	0.0245346	0.0268897
3219.57	0.0454306	0.0442669	0.0393135	0.0386138	0.0348085	0.0350553	0.0315464	0.0310352	0.0295972	0.0283285	0.0252844	0.0245559	0.0268955
3220.06	0.0452925	0.0443037	0.0393775	0.0385853	0.0348198	0.035024	0.0315559	0.0310598	0.029583	0.0283081	0.0253041	0.0246051	0.0268911
3220.54	0.0451618	0.0443413	0.03945	0.0385494	0.0348393	0.0349892	0.0315585	0.0310855	0.0295393	0.0282882	0.0253195	0.024673	0.026882
3221.02	0.0450591	0.044382	0.0395241	0.0385078	0.0348682	0.0349627	0.0315524	0.0311095	0.0294732	0.028272	0.0253271	0.0247461	0.0268723
3221.5	0.0450007	0.0444259	0.0395918	0.0384628	0.034903	0.0349527	0.0315375	0.0311275	0.0293923	0.0282578	0.0253248	0.024811	0.0268633
3221.99	0.0449949	0.0444715	0.0396466	0.0384203	0.0349368	0.0349626	0.0315157	0.0311364	0.0293013	0.028241	0.025312	0.0248602	0.0268546
3222.47	0.0450414	0.0445156	0.0396845	0.0383899	0.0349623	0.03499	0.0314904	0.0311355	0.0292031	0.0282168	0.0252903	0.0248918	0.0268453
3222.95	0.0451318	0.0445547	0.0397061	0.0383825	0.0349735	0.035029	0.0314662	0.0311277	0.0291	0.0281835	0.0252627	0.0249099	0.0268349
3223.43	0.0452529	0.044586	0.0397152	0.0384075	0.0349672	0.0350724	0.0314485	0.0311169	0.0289966	0.0281431	0.0252335	0.0249204	0.0268252
3223.91	0.0453884	0.0446069	0.0397173	0.0384679	0.0349437	0.0351155	0.0314424	0.0311074	0.0289009	0.0281021	0.025206	0.0249269	0.0268198
3224.4	0.0455226	0.044615	0.0397184	0.0385582	0.0349056	0.035157	0.031452	0.0311016	0.0288236	0.0280687	0.0251828	0.0249303	0.0268235
3224.88	0.0456412	0.0446088	0.0397222	0.0386645	0.0348577	0.0351996	0.0314791	0.0310996	0.0287753	0.0280504	0.0251641	0.0249284	0.0268412
3225.36	0.0457346	0.0445878	0.0397309	0.0387687	0.0348048	0.035248	0.0315228	0.0310996	0.0287632	0.0280518	0.0251493	0.0249183	0.0268761
3225.84	0.0457985	0.0445539	0.0397453	0.0388544	0.0347518	0.0353062	0.031579	0.0311	0.0287887	0.0280733	0.0251377	0.0249003	0.0269289
3226.32	0.0458346	0.0445111	0.0397659	0.0389108	0.034703	0.0353753	0.031641	0.0311003	0.0288462	0.0281112	0.0251292	0.0248791	0.0269979
3226.81	0.0458497	0.044466	0.0397931	0.0389372	0.0346625	0.0354519	0.0317011	0.0311027	0.0289248	0.0281586	0.0251256	0.0248632	0.0270782
3227.29	0.0458547	0.0444264	0.0398276	0.0389403	0.0346333	0.0355291	0.0317522	0.0311101	0.0290126	0.0282073	0.0251296	0.0248622	0.0271625
3227.77	0.0458606	0.0443995	0.0398691	0.0389318	0.0346175	0.0355982	0.0317893	0.0311255	0.0290993	0.0282489	0.0251437	0.0248824	0.0272432
3228.25	0.0458768	0.0443905	0.0399163	0.0389236	0.0346163	0.035651	0.0318109	0.0311495	0.0291794	0.0282768	0.0251701	0.0249242	0.0273132
3228.74	0.0459073	0.0444021	0.0399658	0.0389235	0.0346289	0.0356832	0.0318191	0.0311797	0.0292524	0.0282876	0.0252091	0.024981	0.0273675
3229.22	0.0459507	0.0444341	0.0400136	0.0389345	0.0346537	0.0356943	0.0318193	0.0312114	0.0293212	0.0282817	0.0252599	0.0250419	0.0274045
3229.7	0.0460014	0.0444846	0.040056	0.0389561	0.0346882	0.0356877	0.0318184	0.0312391	0.0293902	0.0282642	0.0253211	0.0250957	0.0274261
3230.18	0.0460508	0.0445495	0.0400919	0.0389863	0.0347295	0.0356694	0.0318226	0.0312586	0.0294616	0.0282446	0.0253916	0.0251351	0.0274371
3230.66	0.0460918	0.0446246	0.0401219	0.0390238	0.0347753	0.0356466	0.0318366	0.0312692	0.0295348	0.0282337	0.0254706	0.0251582	0.0274433
3231.15	0.0461199	0.0447038	0.0401483	0.0390693	0.0348237	0.0356251	0.0318613	0.0312733	0.0296063	0.0282426	0.0255569	0.025168	0.0274502
3231.63	0.0461352	0.0447805	0.0401736	0.0391242	0.0348733	0.0356084	0.0318943	0.0312757	0.0296711	0.0282771	0.0256482	0.0251695	0.0274608
3232.11	0.0461414	0.0448466	0.0401987	0.039188	0.0349225	0.0355983	0.0319287	0.0312811	0.0297243	0.0283366	0.0257399	0.0251661	0.0274748
3232.59	0.0461445	0.0448955	0.0402218	0.0392581	0.0349695	0.0355945	0.0319568	0.0312924	0.0297628	0.0284129	0.0258248	0.0251571	0.0274893
3233.07	0.0461502	0.0449228	0.0402402	0.0393285	0.0350121	0.035595	0.0319697	0.0313091	0.0297861	0.0284918	0.0258941	0.0251377	0.0274996
3233.56	0.046163	0.044928	0.0402506	0.0393912	0.0350481	0.0355977	0.0319614	0.031328	0.0297953	0.0285584	0.0259396	0.025102	0.0275017
3234.04	0.0461845	0.0449149	0.0402521	0.0394381	0.0350763	0.0356005	0.0319294	0.0313445	0.0297927	0.0286002	0.0259557	0.0250475	0.0274929
3234.52	0.0462127	0.0448906	0.0402458	0.0394625	0.0350971	0.0356026	0.0318764	0.0313555	0.0297798	0.0286126	0.0259402	0.0249773	0.0274734
3235	0.0462439	0.0448627	0.0402353	0.0394614	0.0351128	0.035604	0.0318101	0.0313607	0.0297576	0.0285991	0.0258961	0.0249024	0.0274463
3235.49	0.0462725	0.0448377	0.0402239	0.0394348	0.0351278	0.0356061	0.031742	0.0313634	0.0297261	0.0285708	0.0258305	0.0248391	0.0274156
3235.97	0.0462932	0.0448188	0.0402142	0.0393865	0.0351468	0.0356107	0.0316854	0.0313693	0.0296863	0.0285418	0.0257534	0.0248041	0.027386
3236.45	0.046302	0.0448059	0.0402072	0.0393228	0.0351739	0.0356199	0.0316529	0.0313855	0.0296402	0.0285246	0.0256746	0.0248092	0.0273609
3236.93	0.0462973	0.044797	0.0402021	0.0392524	0.0352113	0.0356338	0.0316528	0.0314166	0.0295935	0.0285265	0.025603	0.0248568	0.0273422
3237.41	0.0462803	0.0447908	0.0401984	0.0391846	0.0352584	0.0356518	0.0316889	0.0314631	0.0295536	0.0285474	0.0255442	0.0249384	0.0273301
3237.9	0.0462554	0.0447878	0.0401978	0.039129	0.0353116	0.0356718	0.0317586	0.0315205	0.0295293	0.0285814	0.0255003	0.0250372	0.0273239
3238.38	0.0462287	0.0447907	0.0402036	0.0390917	0.0353667	0.0356911	0.0318544	0.0315797	0.0295281	0.02862	0.0254698	0.0251327	0.0273224
3238.86	0.0462062	0.0448032	0.04022	0.039075	0.0354184	0.035708	0.031966	0.031629	0.0295539	0.0286551	0.0254494	0.0252073	0.027325
3239.34	0.0461925	0.0448281	0.040249	0.0390755	0.0354632	0.0357221	0.0320817	0.0316585	0.0296047	0.0286826	0.0254346	0.0252501	0.0273317
3239.82	0.0461898	0.0448652	0.0402889	0.0390851	0.0354992	0.0357349	0.0321902	0.031662	0.0296732	0.0287028	0.025423	0.02526	0.0273431
3240.31	0.0461974	0.0449119	0.0403329	0.0390941	0.0355262	0.0357499	0.032283	0.0316406	0.0297477	0.028719	0.0254138	0.0252441	0.0273602
3240.79	0.0462127	0.0449634	0.0403718	0.0390947	0.0355449	0.03577	0.0323542	0.0316024	0.0298158	0.028736	0.0254097	0.0252138	0.0273835
3241.27	0.0462334	0.0450151	0.040397	0.0390854	0.0355561	0.0357975	0.0324008	0.0315615	0.0298671	0.0287576	0.0254159	0.0251811	0.0274128
3241.75	0.0462574	0.0450651	0.0404049	0.0390728	0.0355602	0.0358321	0.0324234	0.0315332	0.029897	0.0287846	0.0254389	0.0251548	0.0274469
3242.24	0.0462851	0.0451134	0.0403984	0.0390692	0.0355573	0.0358709	0.0324252	0.0315308	0.0299069	0.0288153	0.0254834	0.0251383	0.0274828
3242.72	0.0463177	0.0451609	0.040387	0.0390898	0.0355483	0.0359097	0.0324118	0.0315604	0.0299026	0.0288455	0.0255515	0.0251305	0.0275162
3243.2	0.0463562	0.0452082	0.0403822	0.0391453	0.0355355	0.0359434	0.0323915	0.0316196	0.0298921	0.0288709	0.0256401	0.0251283	0.0275426
3243.68	0.0463999	0.0452522	0.0403936	0.039238	0.0355224	0.0359677	0.0323732	0.0316978	0.0298821	0.0288883	0.0257422	0.0251286	0.0275584
3244.16	0.0464456	0.0452867	0.0404237	0.0393587	0.0355142	0.0359803	0.0323653	0.0317793	0.0298752	0.0288961	0.0258469	0.025131	0.027562
3244.64	0.0464885	0.045304	0.0404672	0.0394896	0.0355156	0.0359816	0.0323734	0.0318479	0.0298696	0.0288952	0.0259435	0.0251375	0.0275547
3245.13	0.0465238	0.0452985	0.0405124	0.0396101	0.0355287	0.0359739	0.0323989	0.031893	0.0298605	0.0288883	0.0260238	0.0251522	0.0275416
3245.61	0.0465492	0.0452695	0.0405471	0.0397038	0.0355522	0.0359609	0.0324379	0.0319114	0.0298437	0.0288787	0.0260841	0.0251778	0.0275291
3246.09	0.0465662	0.0452228	0.0405626	0.039764	0.0355813	0.035947	0.0324832	0.0319092	0.0298179	0.0288691	0.0261256	0.0252143	0.027524
3246.57	0.0465798	0.0451694	0.0405583	0.0397949	0.0356089	0.035936	0.032525	0.0318973	0.0297865	0.0288602	0.0261523	0.0252582	0.0275314
3247.06	0.0465961	0.0451223	0.0405402	0.0398079	0.0356283	0.0359319	0.0325558	0.0318875	0.0297574	0.0288511	0.0261684	0.0253029	0.0275532
3247.54	0.0466197	0.045092	0.0405186	0.0398159	0.0356355	0.0359381	0.0325711	0.0318881	0.0297398	0.0288394	0.0261769	0.0253417	0.0275883
3248.02	0.0466512	0.0450851	0.0405029	0.0398283	0.0356315	0.0359587	0.0325706	0.0319013	0.0297415	0.0288231	0.026178	0.0253699	0.0276333
3248.5	0.0466866	0.0451018	0.0404996	0.0398485	0.0356214	0.035997	0.0325582	0.0319236	0.0297671	0.0288011	0.0261713	0.0253866	0.0276845
3248.98	0.0467181	0.0451386	0.0405088	0.0398744	0.0356138	0.0360552	0.0325398	0.0319481	0.0298149	0.0287749	0.0261562	0.0253954	0.0277389
3249.47	0.0467372	0.0451897	0.0405268	0.0399014	0.0356177	0.0361336	0.0325213	0.0319673	0.0298791	0.0287479	0.0261349	0.0254032	0.0277948
3249.95	0.0467386	0.0452498	0.0405485	0.0399265	0.0356396	0.0362284	0.0325071	0.0319763	0.029951	0.0287253	0.0261109	0.0254171	0.0278518
3250.43	0.0467221	0.0453159	0.0405696	0.0399501	0.0356823	0.036333	0.0324987	0.0319747	0.0300224	0.0287126	0.0260908	0.0254428	0.0279102
3250.91	0.0466937	0.0453871	0.0405879	0.0399765	0.0357435	0.0364377	0.0324965	0.0319659	0.0300883	0.0287135	0.0260804	0.0254815	0.0279696
3251.39	0.0466645	0.0454633	0.0406047	0.0400113	0.0358179	0.0365315	0.0325	0.0319563	0.0301474	0.0287295	0.0260839	0.0255317	0.0280292
3251.88	0.0466465	0.0455442	0.0406223	0.0400581	0.0358979	0.0366049	0.0325099	0.0319523	0.0302026	0.0287596	0.0261017	0.0255882	0.0280879
3252.36	0.0466499	0.0456275	0.0406432	0.0401152	0.0359768	0.0366512	0.0325276	0.0319577	0.0302583	0.0288003	0.0261311	0.0256458	0.0281448
3252.84	0.0466794	0.045709	0.0406685	0.0401766	0.0360491	0.0366686	0.0325556	0.0319729	0.0303186	0.0288484	0.0261669	0.0257003	0.0282006
3253.32	0.046733	0.0457832	0.0406987	0.0402326	0.0361116	0.0366605	0.0325945	0.0319946	0.0303853	0.0289002	0.0262033	0.0257492	0.0282566
3253.8	0.0468023	0.045845	0.0407338	0.0402739	0.0361637	0.0366356	0.0326425	0.0320174	0.0304563	0.0289531	0.0262356	0.0257917	0.0283149
3254.29	0.0468742	0.0458904	0.0407743	0.0402953	0.0362057	0.0366055	0.0326938	0.0320361	0.0305265	0.0290054	0.0262618	0.0258273	0.0283751
3254.77	0.0469349	0.045918	0.0408213	0.0402973	0.0362393	0.0365818	0.0327412	0.0320481	0.0305887	0.0290547	0.0262821	0.0258546	0.0284345
3255.25	0.0469718	0.0459288	0.0408755	0.0402866	0.0362666	0.0365732	0.0327773	0.0320547	0.0306361	0.029099	0.0262989	0.0258723	0.0284871
3255.73	0.0469768	0.0459258	0.0409363	0.0402723	0.0362894	0.0365838	0.0327977	0.0320611	0.0306643	0.0291356	0.0263155	0.025878	0.028525
3256.22	0.0469477	0.0459138	0.0410018	0.0402643	0.0363093	0.0366124	0.0328025	0.0320751	0.0306728	0.0291628	0.0263348	0.0258717	0.0285411
3256.7	0.0468881	0.0458985	0.0410674	0.0402696	0.0363272	0.0366536	0.0327974	0.0321032	0.030665	0.0291812	0.0263586	0.0258556	0.028532
3257.18	0.0468072	0.045886	0.0411281	0.0402914	0.0363432	0.0366994	0.0327913	0.0321493	0.0306481	0.0291943	0.0263884	0.025836	0.0284998
3257.66	0.0467186	0.0458815	0.0411795	0.0403293	0.0363571	0.0367425	0.0327939	0.0322117	0.0306303	0.0292075	0.0264237	0.0258211	0.0284515
3258.14	0.0466391	0.0458883	0.0412192	0.0403798	0.0363679	0.0367772	0.0328137	0.0322824	0.0306192	0.0292272	0.026464	0.0258194	0.0283975
3258.63	0.0465844	0.0459067	0.0412471	0.0404382	0.0363744	0.036802	0.0328558	0.0323501	0.0306197	0.0292581	0.0265083	0.0258367	0.0283484
3259.11	0.0465673	0.0459337	0.0412658	0.0404995	0.0363766	0.0368176	0.0329208	0.0324028	0.0306331	0.0293008	0.0265565	0.0258742	0.0283106
3259.59	0.0465949	0.0459647	0.0412787	0.0405592	0.0363752	0.036827	0.0330061	0.0324329	0.0306567	0.0293521	0.0266092	0.0259275	0.0282862
3260.07	0.0466664	0.0459943	0.0412896	0.0406139	0.0363721	0.0368339	0.033106	0.0324399	0.0306855	0.0294056	0.0266679	0.0259882	0.0282713
3260.55	0.046774	0.0460184	0.0413015	0.0406608	0.0363693	0.036841	0.0332138	0.0324322	0.0307145	0.0294543	0.0267344	0.0260458	0.0282604
3261.04	0.0469033	0.0460355	0.0413164	0.0406984	0.0363684	0.0368494	0.0333211	0.0324243	0.0307402	0.0294944	0.0268102	0.0260922	0.0282474
3261.52	0.0470376	0.0460463	0.0413349	0.0407257	0.0363702	0.0368597	0.0334192	0.0324337	0.0307627	0.0295262	0.0268939	0.026122	0.02823
3262	0.0471606	0.0460526	0.041356	0.0407428	0.0363748	0.0368719	0.0334992	0.032474	0.0307851	0.0295538	0.0269814	0.0261355	0.0282101
3262.48	0.0472599	0.0460564	0.0413777	0.0407502	0.0363814	0.0368869	0.0335541	0.0325514	0.0308129	0.0295831	0.0270649	0.0261371	0.0281928
3262.97	0.0473295	0.0460574	0.0413967	0.040749	0.0363896	0.0369062	0.0335789	0.0326624	0.0308511	0.0296181	0.0271349	0.0261331	0.0281845
3263.45	0.04737	0.0460549	0.0414092	0.0407407	0.0364001	0.0369323	0.0335734	0.0327948	0.0309028	0.0296594	0.0271828	0.0261294	0.0281906
3263.93	0.0473877	0.0460488	0.0414127	0.0407277	0.0364147	0.0369676	0.0335427	0.0329313	0.0309679	0.0297033	0.0272039	0.0261296	0.028213
3264.41	0.0473921	0.0460414	0.0414072	0.0407129	0.0364349	0.0370136	0.0334959	0.0330553	0.0310426	0.0297438	0.0271991	0.026134	0.0282501
3264.89	0.0473935	0.0460401	0.0413968	0.0407004	0.0364618	0.0370704	0.0334451	0.0331536	0.0311199	0.0297761	0.0271765	0.0261402	0.0282972
3265.38	0.0474001	0.0460542	0.0413884	0.0406945	0.0364948	0.0371363	0.0334011	0.0332212	0.0311924	0.0297993	0.0271479	0.0261453	0.0283486
3265.86	0.0474167	0.0460943	0.0413917	0.0406994	0.0365311	0.0372083	0.0333714	0.0332589	0.031254	0.0298175	0.0271258	0.0261484	0.0283991
3266.34	0.0474438	0.046167	0.0414145	0.040718	0.0365673	0.0372821	0.0333592	0.033273	0.0313009	0.0298381	0.0271191	0.0261515	0.0284458
3266.82	0.0474796	0.0462717	0.0414615	0.0407511	0.0366003	0.0373532	0.033363	0.0332712	0.0313333	0.0298676	0.0271309	0.0261612	0.0284877
3267.3	0.04752	0.0463998	0.0415316	0.0407975	0.0366288	0.0374166	0.0333799	0.0332609	0.0313546	0.0299092	0.027157	0.0261857	0.0285263
3267.79	0.0475608	0.0465354	0.0416185	0.0408536	0.0366541	0.0374677	0.0334064	0.0332472	0.0313704	0.0299586	0.0271898	0.0262321	0.028563
3268.27	0.0475985	0.0466601	0.0417127	0.0409146	0.0366797	0.0375022	0.0334411	0.0332339	0.0313868	0.0300057	0.0272204	0.0263032	0.0285999
3268.75	0.0476303	0.0467576	0.0418051	0.0409746	0.0367085	0.0375173	0.0334846	0.0332225	0.0314084	0.0300379	0.027243	0.0263949	0.0286374
3269.23	0.0476538	0.0468179	0.0418884	0.041028	0.0367425	0.0375125	0.0335368	0.0332156	0.0314378	0.030045	0.0272561	0.0264959	0.0286755
3269.72	0.0476662	0.0468389	0.0419594	0.041069	0.0367806	0.0374895	0.0335963	0.033215	0.0314737	0.0300231	0.0272629	0.0265897	0.0287126
3270.2	0.0476647	0.0468261	0.0420173	0.0410931	0.0368193	0.0374526	0.0336579	0.0332227	0.031512	0.0299779	0.0272684	0.02666	0.0287475
3270.68	0.0476472	0.0467894	0.0420623	0.0410972	0.0368532	0.0374076	0.0337134	0.0332392	0.0315466	0.0299228	0.0272773	0.0266954	0.0287778
3271.16	0.0476128	0.0467407	0.0420935	0.0410809	0.0368778	0.037361	0.0337546	0.0332641	0.0315708	0.0298743	0.0272913	0.0266934	0.0288022
3271.64	0.047564	0.0466899	0.0421085	0.0410471	0.0368912	0.0373178	0.0337744	0.0332942	0.0315797	0.0298483	0.0273089	0.0266624	0.028819
3272.13	0.047507	0.0466456	0.0421043	0.0410031	0.0368949	0.0372815	0.0337715	0.0333251	0.0315717	0.0298534	0.0273257	0.026619	0.0288263
3272.61	0.0474498	0.0466136	0.0420797	0.0409589	0.0368931	0.0372533	0.0337502	0.0333502	0.0315486	0.0298898	0.0273369	0.0265825	0.0288222
3273.09	0.0474011	0.0465976	0.0420371	0.0409248	0.0368911	0.0372323	0.0337203	0.0333626	0.0315153	0.0299486	0.0273378	0.0265682	0.0288043
3273.57	0.0473662	0.0465996	0.0419839	0.040908	0.0368917	0.0372176	0.0336929	0.0333548	0.0314778	0.0300152	0.0273258	0.026582	0.0287697
3274.05	0.0473456	0.0466194	0.0419292	0.0409112	0.0368955	0.0372077	0.0336769	0.0333225	0.0314406	0.0300741	0.0273004	0.0266183	0.0287163
3274.54	0.0473336	0.0466529	0.0418825	0.0409295	0.0368988	0.0372012	0.0336767	0.0332639	0.0314062	0.0301133	0.027262	0.026662	0.0286442
3275.02	0.0473219	0.0466935	0.0418483	0.0409543	0.0368964	0.0371969	0.0336897	0.0331827	0.0313743	0.0301277	0.0272117	0.0266942	0.0285567
3275.5	0.0473022	0.0467322	0.0418264	0.0409759	0.0368832	0.0371926	0.0337093	0.0330874	0.0313431	0.0301195	0.0271516	0.0266994	0.0284614
3275.98	0.0472712	0.0467596	0.0418119	0.0409884	0.0368574	0.0371865	0.0337271	0.032991	0.031311	0.0300966	0.0270849	0.0266715	0.0283701
3276.47	0.0472327	0.0467684	0.0417985	0.0409922	0.0368208	0.0371768	0.0337353	0.0329075	0.0312783	0.0300707	0.0270166	0.0266148	0.0282967
3276.95	0.0471968	0.0467551	0.0417823	0.0409942	0.0367795	0.0371634	0.0337294	0.0328489	0.0312473	0.030052	0.0269529	0.0265424	0.0282546
3277.43	0.0471767	0.0467203	0.0417636	0.0410049	0.0367409	0.0371497	0.0337081	0.0328214	0.0312212	0.0300478	0.0269009	0.0264711	0.0282525
3277.91	0.0471832	0.0466681	0.0417472	0.041033	0.0367126	0.0371415	0.0336723	0.0328237	0.0312027	0.0300603	0.0268652	0.026416	0.0282924
3278.39	0.0472204	0.0466038	0.0417397	0.0410807	0.0366991	0.0371457	0.0336245	0.0328473	0.0311913	0.0300859	0.0268475	0.0263857	0.028368
3278.88	0.0472839	0.0465332	0.041745	0.0411419	0.0367013	0.0371689	0.0335671	0.0328808	0.0311834	0.0301175	0.0268452	0.0263811	0.0284658
3279.36	0.0473615	0.046461	0.0417622	0.0412035	0.0367166	0.0372136	0.033503	0.032912	0.0311729	0.0301456	0.0268518	0.0263964	0.0285682
3279.84	0.0474381	0.0463915	0.0417846	0.0412496	0.03674	0.0372767	0.0334357	0.0329346	0.0311533	0.0301621	0.02686	0.0264223	0.0286582
3280.32	0.0475008	0.0463296	0.0418014	0.0412681	0.0367657	0.0373496	0.0333698	0.0329474	0.0311211	0.030162	0.0268642	0.0264492	0.0287231
3280.8	0.0475434	0.0462805	0.0418011	0.0412545	0.0367897	0.0374212	0.0333114	0.0329559	0.0310769	0.0301445	0.0268624	0.0264699	0.0287566
3281.29	0.0475682	0.0462499	0.041777	0.0412144	0.0368098	0.0374802	0.0332671	0.0329666	0.0310267	0.0301137	0.0268575	0.0264805	0.0287601
3281.77	0.0475846	0.0462422	0.0417284	0.0411611	0.0368274	0.0375202	0.0332421	0.0329846	0.0309798	0.0300768	0.0268555	0.0264802	0.0287413
3282.25	0.0476045	0.0462586	0.0416618	0.0411108	0.0368455	0.0375402	0.0332391	0.0330092	0.0309462	0.0300416	0.0268645	0.0264708	0.0287106
3282.73	0.0476378	0.0462963	0.0415887	0.0410765	0.0368686	0.0375451	0.0332576	0.0330342	0.0309335	0.0300157	0.0268897	0.026455	0.0286789
3283.22	0.0476885	0.0463482	0.0415217	0.041064	0.0368998	0.0375422	0.033293	0.0330502	0.0309448	0.0300031	0.026933	0.0264363	0.0286553
3283.7	0.047754	0.0464051	0.041471	0.041071	0.0369402	0.0375389	0.0333383	0.0330483	0.0309784	0.0300042	0.0269909	0.0264176	0.0286453
3284.18	0.0478259	0.0464579	0.0414423	0.0410884	0.0369873	0.0375384	0.0333852	0.0330244	0.0310285	0.0300157	0.0270565	0.0264021	0.0286512
3284.66	0.0478938	0.0465004	0.0414365	0.0411046	0.0370356	0.03754	0.0334266	0.0329815	0.0310884	0.0300318	0.0271207	0.0263918	0.028672
3285.14	0.0479486	0.0465302	0.0414503	0.0411105	0.0370778	0.0375395	0.0334572	0.0329288	0.0311515	0.0300449	0.0271756	0.0263879	0.0287053
3285.62	0.0479851	0.0465495	0.0414786	0.0411019	0.0371066	0.0375329	0.0334751	0.0328786	0.0312134	0.0300485	0.027216	0.0263914	0.0287466
3286.11	0.0480019	0.0465628	0.0415165	0.0410813	0.0371175	0.0375177	0.033482	0.032843	0.0312721	0.0300371	0.0272415	0.0264031	0.0287911
3286.59	0.0480011	0.0465752	0.0415603	0.0410559	0.0371095	0.0374958	0.0334825	0.0328305	0.0313273	0.0300099	0.0272551	0.0264249	0.0288341
3287.07	0.0479861	0.0465908	0.0416086	0.0410364	0.0370862	0.0374717	0.0334832	0.0328442	0.0313795	0.0299699	0.027263	0.0264598	0.0288709
3287.55	0.047961	0.0466121	0.0416621	0.0410332	0.0370543	0.0374511	0.0334918	0.0328837	0.0314291	0.0299256	0.0272719	0.026512	0.0288987
3288.04	0.0479297	0.0466398	0.0417226	0.0410546	0.0370211	0.0374382	0.0335148	0.0329448	0.0314771	0.0298891	0.0272881	0.0265852	0.0289176
3288.52	0.0478971	0.0466736	0.0417922	0.0411041	0.0369929	0.0374345	0.0335562	0.033023	0.031524	0.0298738	0.0273152	0.0266797	0.0289304
3289	0.0478681	0.0467123	0.0418713	0.0411789	0.0369728	0.0374379	0.0336164	0.0331128	0.0315706	0.0298899	0.0273542	0.0267911	0.0289426
3289.48	0.047848	0.0467542	0.0419576	0.0412704	0.0369604	0.0374458	0.0336918	0.0332084	0.0316179	0.0299415	0.0274029	0.0269096	0.0289614
3289.96	0.0478423	0.0467969	0.0420454	0.0413652	0.0369539	0.0374558	0.0337761	0.0333032	0.0316661	0.0300234	0.0274578	0.0270213	0.0289927
3290.45	0.0478551	0.0468376	0.0421263	0.0414479	0.0369508	0.0374685	0.0338616	0.0333898	0.0317151	0.0301221	0.027515	0.0271116	0.0290408
3290.93	0.0478876	0.0468733	0.0421909	0.041505	0.0369515	0.0374869	0.0339417	0.0334607	0.031763	0.0302184	0.0275715	0.0271699	0.0291056
3291.41	0.0479391	0.0469021	0.0422318	0.0415293	0.0369591	0.0375157	0.0340117	0.0335106	0.031807	0.0302934	0.0276248	0.0271931	0.0291832
3291.89	0.0480061	0.0469227	0.0422464	0.0415222	0.0369782	0.0375585	0.0340694	0.0335369	0.0318436	0.0303337	0.0276732	0.0271867	0.0292658
3292.38	0.0480837	0.0469357	0.0422387	0.0414944	0.0370143	0.0376166	0.0341153	0.0335422	0.0318693	0.0303366	0.0277136	0.0271633	0.0293434
3292.86	0.0481673	0.0469426	0.0422186	0.0414623	0.0370697	0.0376877	0.0341503	0.033532	0.031881	0.0303097	0.0277422	0.0271381	0.0294063
3293.34	0.0482526	0.0469446	0.0421986	0.0414435	0.0371425	0.0377673	0.0341756	0.0335134	0.0318768	0.030269	0.0277528	0.0271227	0.0294463
3293.82	0.048336	0.0469412	0.0421904	0.0414499	0.0372255	0.0378495	0.0341914	0.0334919	0.0318558	0.0302323	0.0277403	0.0271222	0.029459
3294.3	0.048414	0.0469311	0.0422	0.0414843	0.0373082	0.0379291	0.0341976	0.0334702	0.0318186	0.0302136	0.0277014	0.0271319	0.029444
3294.78	0.0484818	0.046912	0.0422266	0.0415394	0.0373793	0.0380015	0.0341943	0.0334477	0.0317672	0.0302192	0.0276374	0.0271417	0.029405
3295.27	0.0485336	0.0468835	0.0422635	0.0416012	0.0374291	0.0380623	0.0341835	0.0334228	0.031706	0.030247	0.0275564	0.0271392	0.0293502
3295.75	0.0485623	0.0468478	0.0423006	0.0416538	0.0374517	0.038107	0.0341678	0.0333945	0.0316408	0.0302891	0.027472	0.0271159	0.0292897
3296.23	0.048561	0.0468111	0.0423285	0.0416851	0.0374462	0.0381308	0.0341507	0.0333648	0.0315795	0.0303364	0.0274002	0.0270699	0.0292349
3296.71	0.0485257	0.0467819	0.0423413	0.0416906	0.0374171	0.0381293	0.0341348	0.0333379	0.0315303	0.0303816	0.0273558	0.0270084	0.0291963
3297.2	0.0484564	0.0467687	0.0423381	0.0416735	0.0373727	0.0381019	0.0341199	0.0333195	0.0314992	0.030422	0.0273472	0.0269445	0.0291814
3297.68	0.0483586	0.0467762	0.0423227	0.0416429	0.0373242	0.0380525	0.0341033	0.0333138	0.0314892	0.0304581	0.0273742	0.0268939	0.0291928
3298.16	0.0482429	0.0468037	0.0423007	0.0416088	0.0372836	0.0379916	0.0340801	0.0333218	0.0314986	0.0304919	0.0274281	0.0268684	0.0292286
3298.64	0.0481229	0.0468439	0.0422783	0.041578	0.0372612	0.0379335	0.0340458	0.0333396	0.0315221	0.0305235	0.0274953	0.0268738	0.0292821
3299.12	0.048014	0.046886	0.0422599	0.0415527	0.037265	0.0378935	0.0339988	0.0333607	0.0315528	0.0305501	0.0275623	0.0269077	0.0293454
3299.61	0.0479294	0.0469189	0.0422488	0.0415308	0.0372981	0.0378834	0.0339422	0.0333779	0.0315847	0.0305657	0.0276208	0.0269613	0.0294101
3300.09	0.0478786	0.0469359	0.0422478	0.0415084	0.0373595	0.037907	0.0338841	0.0333862	0.0316146	0.0305648	0.0276687	0.0270223	0.0294695
3300.57	0.0478655	0.046936	0.0422594	0.041483	0.0374427	0.0379592	0.0338353	0.0333847	0.0316428	0.0305452	0.0277104	0.0270791	0.0295203
3301.05	0.0478887	0.0469246	0.0422853	0.0414556	0.0375373	0.0380275	0.033807	0.033377	0.0316725	0.0305106	0.0277527	0.0271232	0.0295601
3301.53	0.047941	0.0469112	0.0423254	0.0414294	0.0376309	0.0380955	0.0338064	0.0333695	0.0317068	0.0304705	0.0278014	0.0271506	0.0295889
3302.02	0.0480116	0.046906	0.0423756	0.0414097	0.037711	0.038149	0.0338358	0.0333705	0.0317473	0.0304383	0.0278576	0.0271616	0.0296057
3302.5	0.0480886	0.0469169	0.0424281	0.0414008	0.0377684	0.0381794	0.0338909	0.0333868	0.0317925	0.0304275	0.0279177	0.0271598	0.029609
3302.98	0.0481606	0.046947	0.0424726	0.0414052	0.0377983	0.0381867	0.0339627	0.0334237	0.0318381	0.0304471	0.0279752	0.0271492	0.0295968
3303.46	0.0482189	0.0469949	0.0424995	0.0414239	0.037801	0.0381774	0.0340402	0.0334832	0.0318787	0.0304997	0.0280235	0.027134	0.0295679
3303.95	0.0482585	0.0470551	0.042504	0.0414575	0.0377824	0.0381628	0.0341135	0.0335652	0.0319113	0.0305804	0.0280589	0.0271169	0.0295231
3304.43	0.0482782	0.0471195	0.0424891	0.0415067	0.0377512	0.0381537	0.0341755	0.0336654	0.0319361	0.0306784	0.0280827	0.0271	0.0294662
3304.91	0.0482801	0.0471796	0.0424649	0.0415732	0.0377177	0.0381579	0.0342238	0.0337782	0.0319579	0.0307806	0.0280987	0.0270851	0.0294049
3305.39	0.0482682	0.047227	0.0424462	0.0416591	0.0376916	0.0381784	0.0342592	0.033895	0.0319842	0.0308745	0.028113	0.027075	0.0293488
3305.87	0.0482477	0.0472554	0.0424471	0.0417635	0.0376804	0.0382132	0.034285	0.0340066	0.0320225	0.0309511	0.0281292	0.0270732	0.0293087
3306.36	0.0482244	0.0472603	0.0424764	0.0418823	0.0376886	0.0382574	0.0343046	0.034104	0.0320781	0.0310055	0.0281479	0.0270843	0.0292936
3306.84	0.0482036	0.0472414	0.0425333	0.0420064	0.0377171	0.0383042	0.03432	0.034181	0.0321508	0.0310377	0.0281662	0.0271124	0.0293095
3307.32	0.0481901	0.0472024	0.0426083	0.0421228	0.0377625	0.0383466	0.0343318	0.0342355	0.0322352	0.0310507	0.0281789	0.0271594	0.0293576
3307.8	0.0481874	0.0471527	0.0426857	0.0422181	0.037818	0.038378	0.0343382	0.034271	0.0323214	0.0310489	0.0281812	0.0272234	0.029434
3308.28	0.048197	0.0471054	0.0427486	0.0422819	0.0378735	0.0383931	0.0343367	0.0342947	0.0323979	0.0310367	0.0281701	0.0272983	0.0295298
3308.77	0.0482173	0.0470747	0.0427849	0.0423107	0.0379185	0.0383887	0.0343258	0.0343162	0.0324544	0.0310167	0.0281455	0.0273744	0.0296329
3309.25	0.0482437	0.0470722	0.0427901	0.0423087	0.0379442	0.0383642	0.034306	0.0343418	0.0324833	0.0309885	0.0281102	0.0274411	0.0297302
3309.73	0.0482698	0.0471032	0.0427681	0.042286	0.0379463	0.0383231	0.0342814	0.0343731	0.0324821	0.0309493	0.0280678	0.027489	0.0298103
3310.21	0.0482883	0.0471654	0.0427282	0.0422555	0.0379264	0.0382717	0.0342591	0.0344046	0.0324516	0.030895	0.0280226	0.0275131	0.0298645
3310.7	0.0482933	0.0472489	0.0426817	0.0422285	0.0378916	0.0382199	0.0342487	0.0344258	0.0323952	0.0308223	0.0279786	0.0275133	0.029889
3311.18	0.0482823	0.0473399	0.0426378	0.042212	0.0378529	0.0381782	0.0342594	0.0344244	0.032318	0.0307322	0.0279397	0.0274938	0.0298848
3311.66	0.048257	0.0474236	0.0426022	0.0422074	0.0378221	0.0381556	0.0342983	0.0343912	0.0322265	0.0306306	0.0279095	0.0274607	0.0298569
3312.14	0.0482228	0.047489	0.0425772	0.0422118	0.0378077	0.0381577	0.0343673	0.034324	0.0321282	0.0305296	0.0278918	0.0274215	0.0298141
3312.62	0.0481882	0.0475313	0.0425623	0.0422192	0.0378136	0.038185	0.0344623	0.0342287	0.0320322	0.0304453	0.0278891	0.0273819	0.0297665
3313.11	0.0481618	0.047552	0.0425564	0.042224	0.0378377	0.0382327	0.0345732	0.0341192	0.0319482	0.0303935	0.0279013	0.0273457	0.0297244
3313.59	0.0481504	0.0475585	0.042558	0.0422218	0.0378737	0.0382927	0.0346864	0.034013	0.0318854	0.0303862	0.027926	0.0273151	0.029696
3314.07	0.0481574	0.0475597	0.0425664	0.0422113	0.0379143	0.0383555	0.0347869	0.0339266	0.0318514	0.030427	0.0279575	0.0272907	0.0296855
3314.55	0.0481824	0.0475651	0.0425807	0.0421935	0.0379544	0.0384134	0.0348626	0.0338713	0.0318496	0.0305102	0.0279892	0.0272734	0.0296934
3315.03	0.0482211	0.0475801	0.0426002	0.0421719	0.0379926	0.0384614	0.0349054	0.0338503	0.0318799	0.0306227	0.0280151	0.0272635	0.0297158
3315.52	0.048267	0.0476071	0.0426238	0.0421513	0.0380318	0.0384973	0.0349125	0.0338599	0.0319374	0.0307471	0.0280317	0.0272615	0.0297475
3316	0.0483133	0.0476442	0.0426496	0.0421363	0.0380761	0.038521	0.0348849	0.0338904	0.0320152	0.0308662	0.028039	0.0272679	0.0297819
3316.48	0.0483539	0.0476881	0.0426767	0.0421311	0.0381282	0.038533	0.0348281	0.0339306	0.0321043	0.030967	0.0280395	0.0272815	0.0298148
3316.96	0.0483854	0.0477336	0.0427043	0.0421384	0.0381868	0.0385332	0.0347494	0.0339713	0.0321967	0.0310421	0.028037	0.0273013	0.0298443
3317.45	0.0484062	0.0477761	0.0427319	0.0421584	0.0382454	0.0385218	0.0346583	0.0340074	0.0322851	0.0310901	0.0280347	0.0273254	0.029872
3317.93	0.0484179	0.0478111	0.0427602	0.0421889	0.0382943	0.0384989	0.0345656	0.0340397	0.032364	0.0311142	0.0280345	0.0273527	0.0299009
3318.41	0.0484237	0.0478349	0.0427898	0.0422252	0.0383241	0.0384673	0.0344826	0.0340739	0.0324286	0.0311201	0.0280368	0.0273827	0.0299348
3318.89	0.0484274	0.0478435	0.0428218	0.0422613	0.038329	0.0384326	0.0344208	0.0341185	0.0324747	0.0311144	0.0280419	0.0274148	0.0299754
3319.37	0.0484318	0.0478336	0.0428568	0.0422916	0.0383099	0.0384032	0.0343887	0.0341821	0.0324984	0.0311049	0.0280508	0.0274481	0.030021
3319.86	0.0484384	0.0478028	0.0428953	0.0423111	0.0382743	0.0383891	0.0343912	0.0342685	0.0324969	0.0310992	0.0280657	0.0274808	0.0300666
3320.34	0.0484459	0.0477507	0.0429366	0.042318	0.0382337	0.0383995	0.0344275	0.0343767	0.0324703	0.0311059	0.0280896	0.0275094	0.0301046
3320.82	0.0484522	0.0476798	0.0429795	0.0423129	0.0382002	0.0384398	0.0344905	0.0344979	0.0324222	0.0311332	0.0281245	0.0275304	0.030127
3321.3	0.0484547	0.0475972	0.043021	0.0422994	0.0381823	0.0385108	0.0345687	0.034619	0.0323613	0.0311876	0.0281696	0.0275416	0.030128
3321.78	0.0484533	0.0475128	0.0430583	0.0422826	0.0381823	0.038607	0.0346491	0.0347249	0.0323004	0.0312711	0.0282206	0.0275434	0.0301054
3322.27	0.0484506	0.0474396	0.0430881	0.0422679	0.0381967	0.0387183	0.0347199	0.034802	0.0322539	0.0313797	0.0282701	0.0275397	0.0300623
3322.75	0.0484518	0.0473898	0.0431089	0.0422604	0.0382183	0.0388322	0.0347738	0.034843	0.0322344	0.0315031	0.028311	0.0275367	0.0300051
3323.23	0.0484641	0.0473719	0.0431202	0.042264	0.0382406	0.0389361	0.0348089	0.0348481	0.0322486	0.0316262	0.0283375	0.0275408	0.0299419
3323.71	0.0484935	0.0473882	0.0431236	0.0422808	0.0382605	0.0390203	0.0348285	0.0348249	0.0322943	0.0317321	0.0283484	0.0275564	0.0298805
3324.2	0.0485426	0.0474329	0.0431217	0.0423116	0.0382808	0.0390788	0.034839	0.0347864	0.0323609	0.0318073	0.0283466	0.0275834	0.0298258
3324.68	0.0486089	0.0474938	0.0431171	0.0423562	0.0383084	0.0391104	0.0348468	0.0347462	0.0324311	0.0318434	0.0283383	0.0276171	0.02978
3325.16	0.0486861	0.0475556	0.043111	0.0424127	0.0383515	0.0391179	0.0348566	0.0347158	0.0324864	0.0318404	0.0283291	0.0276505	0.0297429
3325.64	0.0487652	0.0476037	0.0431032	0.0424789	0.0384156	0.0391064	0.0348698	0.0347012	0.0325126	0.0318047	0.0283227	0.0276764	0.0297139
3326.12	0.0488386	0.0476296	0.0430925	0.042551	0.0385004	0.0390828	0.0348842	0.0347031	0.0325039	0.0317477	0.0283188	0.0276907	0.0296933
3326.61	0.0489014	0.0476322	0.0430772	0.0426246	0.0385978	0.0390533	0.0348957	0.034717	0.032465	0.0316816	0.0283151	0.0276942	0.0296833
3327.09	0.048953	0.0476179	0.0430571	0.0426945	0.0386953	0.0390233	0.0348991	0.0347362	0.0324089	0.031617	0.0283081	0.0276913	0.0296869
3327.57	0.0489955	0.0475974	0.0430338	0.0427552	0.0387778	0.0389968	0.0348905	0.0347539	0.0323531	0.0315613	0.0282975	0.0276889	0.0297064
3328.05	0.0490315	0.047582	0.0430103	0.0428017	0.0388339	0.0389756	0.0348686	0.034765	0.0323125	0.0315182	0.0282858	0.0276923	0.0297417
3328.53	0.049061	0.0475781	0.04299	0.0428304	0.0388577	0.0389598	0.0348343	0.0347668	0.0322965	0.0314888	0.0282795	0.027703	0.0297893
3329.02	0.0490807	0.047587	0.042976	0.0428393	0.038851	0.0389484	0.0347925	0.0347586	0.0323057	0.0314726	0.0282845	0.0277186	0.0298421
3329.5	0.0490846	0.0476041	0.0429699	0.0428288	0.0388216	0.0389394	0.0347503	0.0347411	0.032333	0.0314686	0.0283049	0.027734	0.0298923
3329.98	0.0490668	0.0476228	0.0429728	0.0428028	0.0387805	0.038931	0.0347167	0.0347165	0.0323679	0.0314758	0.0283393	0.0277435	0.0299333
3330.46	0.0490244	0.0476369	0.0429857	0.0427663	0.0387386	0.0389227	0.0347006	0.0346864	0.0323996	0.031492	0.0283811	0.0277442	0.029962
3330.94	0.0489602	0.0476447	0.0430106	0.0427262	0.0387036	0.0389154	0.0347088	0.0346541	0.0324216	0.0315146	0.0284207	0.0277372	0.0299804
3331.43	0.0488831	0.0476493	0.0430508	0.04269	0.0386794	0.0389112	0.0347437	0.0346225	0.0324327	0.0315407	0.0284492	0.0277276	0.0299944
3331.91	0.0488058	0.0476579	0.0431094	0.0426634	0.0386661	0.0389129	0.0348026	0.0345952	0.0324363	0.0315663	0.0284614	0.0277221	0.0300112
3332.39	0.0487421	0.0476785	0.0431879	0.0426503	0.038662	0.0389229	0.034877	0.0345748	0.0324379	0.0315889	0.028459	0.0277278	0.0300368
3332.87	0.0487029	0.0477177	0.0432834	0.042652	0.0386642	0.0389425	0.0349559	0.0345632	0.0324427	0.0316069	0.0284487	0.0277483	0.0300731
3333.36	0.0486941	0.0477782	0.0433888	0.0426669	0.0386703	0.0389709	0.0350268	0.0345607	0.0324533	0.0316204	0.0284407	0.0277837	0.0301177
3333.84	0.0487156	0.0478576	0.0434934	0.0426918	0.0386783	0.0390064	0.0350804	0.0345663	0.0324692	0.031631	0.0284438	0.0278305	0.0301641
3334.32	0.0487625	0.0479495	0.0435864	0.042722	0.0386862	0.0390463	0.0351123	0.0345782	0.0324871	0.0316403	0.0284611	0.0278817	0.0302041
3334.8	0.0488269	0.0480443	0.0436594	0.0427527	0.0386922	0.0390892	0.0351236	0.0345951	0.0325039	0.0316501	0.0284897	0.0279298	0.0302312
3335.28	0.0488994	0.0481321	0.0437103	0.0427792	0.0386937	0.0391355	0.0351198	0.0346165	0.0325179	0.0316607	0.0285211	0.0279679	0.0302418
3335.76	0.0489704	0.0482038	0.0437434	0.0427972	0.038689	0.0391872	0.0351092	0.0346436	0.0325297	0.0316718	0.0285436	0.0279913	0.0302376
3336.25	0.0490316	0.0482525	0.0437671	0.0428035	0.0386773	0.0392467	0.0350992	0.0346781	0.0325429	0.0316822	0.0285484	0.0279984	0.030223
3336.73	0.0490756	0.0482762	0.0437898	0.0427959	0.0386598	0.0393152	0.0350943	0.0347219	0.032563	0.0316913	0.0285317	0.0279907	0.0302041
3337.21	0.0490974	0.0482772	0.0438162	0.0427741	0.0386393	0.0393905	0.0350958	0.034775	0.0325953	0.0316994	0.0284973	0.0279731	0.0301855
3337.69	0.0490953	0.0482632	0.0438439	0.0427389	0.0386196	0.0394671	0.0351032	0.0348353	0.0326435	0.0317074	0.028454	0.0279524	0.0301698
3338.18	0.0490707	0.048244	0.043866	0.0426932	0.0386039	0.0395363	0.0351141	0.0348973	0.0327081	0.0317173	0.028414	0.0279362	0.0301558
3338.66	0.0490293	0.048231	0.0438723	0.0426416	0.0385941	0.0395886	0.0351274	0.0349543	0.0327857	0.0317311	0.0283877	0.0279315	0.0301419
3339.14	0.0489793	0.0482319	0.0438557	0.0425893	0.0385904	0.0396169	0.0351432	0.0349989	0.032869	0.0317498	0.0283824	0.0279435	0.0301263
3339.62	0.0489302	0.0482491	0.0438152	0.0425417	0.0385912	0.0396185	0.0351619	0.035025	0.0329481	0.0317747	0.0283994	0.027974	0.0301091
3340.1	0.0488905	0.0482776	0.0437574	0.0425027	0.0385947	0.0395956	0.0351851	0.0350296	0.0330121	0.0318058	0.0284359	0.0280215	0.0300935
3340.59	0.0488659	0.0483057	0.0436943	0.0424756	0.038599	0.0395558	0.0352135	0.0350136	0.033051	0.031843	0.0284852	0.0280809	0.0300842
3341.07	0.0488584	0.0483191	0.0436403	0.0424616	0.0386032	0.0395081	0.0352465	0.0349819	0.033059	0.0318861	0.0285398	0.0281442	0.0300855
3341.55	0.0488677	0.0483054	0.0436069	0.042461	0.0386073	0.0394615	0.0352835	0.0349421	0.0330355	0.0319341	0.0285927	0.0282015	0.030099
3342.03	0.0488913	0.048259	0.0435991	0.0424739	0.0386118	0.0394223	0.035323	0.0349025	0.0329862	0.031985	0.0286387	0.0282436	0.0301224
3342.51	0.0489265	0.0481835	0.0436142	0.0424994	0.0386174	0.0393925	0.0353639	0.0348707	0.0329213	0.0320353	0.0286751	0.028263	0.0301485
3343	0.0489708	0.0480904	0.0436434	0.042537	0.0386247	0.0393714	0.0354044	0.0348508	0.0328541	0.03208	0.0287013	0.0282554	0.0301687
3343.48	0.0490216	0.0479963	0.0436748	0.0425851	0.0386348	0.0393569	0.0354432	0.0348437	0.0327969	0.0321138	0.0287187	0.0282218	0.0301741
3343.96	0.0490756	0.0479165	0.0436987	0.042641	0.0386491	0.0393471	0.0354785	0.0348471	0.0327598	0.0321324	0.0287305	0.0281679	0.0301598
3344.44	0.0491287	0.0478604	0.0437093	0.0427005	0.0386694	0.0393425	0.0355076	0.034857	0.032748	0.0321357	0.0287398	0.0281034	0.0301268
3344.93	0.0491751	0.0478302	0.0437065	0.042758	0.0386985	0.0393449	0.0355284	0.0348693	0.0327628	0.0321277	0.0287502	0.0280409	0.0300814
3345.41	0.0492096	0.0478217	0.0436946	0.0428082	0.0387377	0.0393569	0.0355395	0.0348815	0.0328021	0.032117	0.0287637	0.0279928	0.0300345
3345.89	0.0492289	0.047828	0.0436804	0.0428461	0.0387868	0.03938	0.0355413	0.0348932	0.0328614	0.0321143	0.0287815	0.0279694	0.0299973
3346.37	0.0492323	0.0478437	0.0436696	0.0428687	0.0388435	0.0394123	0.0355367	0.0349069	0.0329355	0.0321295	0.0288019	0.0279753	0.0299785
3346.85	0.0492228	0.0478681	0.0436646	0.0428751	0.0389038	0.039449	0.03553	0.0349254	0.0330168	0.0321669	0.0288224	0.0280101	0.0299824
3347.34	0.0492056	0.0479047	0.0436634	0.0428671	0.038963	0.0394822	0.035526	0.0349516	0.0330974	0.0322235	0.0288398	0.028068	0.0300077
3347.82	0.0491864	0.0479588	0.04366	0.0428482	0.0390165	0.0395038	0.0355286	0.0349868	0.033167	0.0322878	0.0288512	0.0281404	0.0300493
3348.3	0.0491693	0.0480335	0.0436464	0.0428232	0.0390623	0.0395072	0.035539	0.035031	0.0332156	0.0323439	0.0288557	0.0282186	0.0301008
3348.78	0.0491563	0.0481254	0.043615	0.0427971	0.0391001	0.0394893	0.0355559	0.0350817	0.0332346	0.0323754	0.028855	0.0282959	0.0301557
3349.26	0.0491472	0.0482245	0.0435616	0.0427746	0.0391302	0.0394524	0.0355755	0.0351363	0.0332201	0.0323716	0.0288526	0.0283685	0.0302096
3349.75	0.049141	0.0483144	0.0434878	0.0427592	0.0391527	0.0394033	0.0355934	0.0351908	0.0331746	0.0323308	0.0288535	0.0284348	0.0302589
3350.23	0.049137	0.048377	0.0434004	0.0427526	0.0391659	0.0393524	0.0356057	0.0352416	0.0331071	0.0322624	0.0288623	0.0284933	0.0303005
3350.71	0.0491353	0.0483973	0.0433113	0.0427541	0.0391657	0.0393116	0.0356109	0.0352837	0.0330318	0.0321829	0.0288821	0.0285413	0.0303303
3351.19	0.0491369	0.0483669	0.0432336	0.0427614	0.0391479	0.0392919	0.0356103	0.0353124	0.0329641	0.0321127	0.0289131	0.0285747	0.0303439
3351.68	0.0491414	0.048286	0.0431794	0.0427696	0.0391092	0.0393004	0.0356072	0.0353225	0.0329166	0.032068	0.0289529	0.0285881	0.0303369
3352.16	0.0491472	0.0481639	0.0431556	0.0427738	0.0390508	0.0393385	0.0356062	0.03531	0.0328961	0.0320582	0.028996	0.0285782	0.0303078
3352.64	0.0491506	0.048015	0.043164	0.04277	0.0389777	0.0394016	0.0356113	0.0352731	0.0329022	0.0320821	0.0290358	0.0285454	0.0302594
3353.12	0.0491478	0.0478575	0.0432003	0.0427565	0.0389005	0.0394796	0.0356243	0.0352146	0.0329285	0.032131	0.0290647	0.028495	0.0301993
3353.6	0.0491356	0.04771	0.0432577	0.0427344	0.0388309	0.0395595	0.035644	0.0351419	0.0329666	0.0321914	0.0290765	0.0284369	0.0301387
3354.09	0.0491143	0.0475895	0.0433275	0.0427078	0.0387798	0.0396285	0.0356668	0.035067	0.0330076	0.0322504	0.0290672	0.0283817	0.0300896
3354.57	0.0490877	0.0475095	0.0434036	0.0426819	0.0387532	0.0396779	0.0356873	0.0350035	0.0330456	0.032299	0.0290371	0.0283374	0.0300605
3355.05	0.0490618	0.047479	0.0434818	0.0426614	0.0387509	0.0397055	0.0357009	0.0349643	0.0330774	0.0323347	0.0289907	0.0283071	0.0300551
3355.53	0.0490436	0.047501	0.0435599	0.0426494	0.0387671	0.0397162	0.0357044	0.0349567	0.0331016	0.0323599	0.0289377	0.0282872	0.0300704
3356.01	0.0490377	0.0475721	0.0436365	0.042646	0.0387925	0.0397206	0.0356981	0.0349813	0.0331174	0.0323801	0.028891	0.0282699	0.0300997
3356.5	0.0490447	0.0476819	0.0437091	0.0426503	0.0388174	0.0397301	0.0356857	0.0350313	0.0331231	0.0324	0.0288641	0.0282468	0.0301345
3356.98	0.0490609	0.0478143	0.0437735	0.0426611	0.038835	0.0397525	0.035672	0.0350952	0.0331165	0.032422	0.0288673	0.0282126	0.0301692
3357.46	0.04908	0.0479497	0.0438249	0.0426783	0.038843	0.039789	0.0356614	0.0351597	0.0330962	0.0324446	0.0289049	0.0281679	0.0302011
3357.94	0.0490954	0.0480686	0.043859	0.0427038	0.0388434	0.0398323	0.0356556	0.0352146	0.0330633	0.0324641	0.0289728	0.0281185	0.0302308
3358.43	0.0491019	0.0481547	0.0438745	0.0427397	0.0388412	0.0398692	0.0356522	0.035253	0.0330222	0.0324759	0.0290591	0.0280728	0.0302595
3358.91	0.0490975	0.0481979	0.0438729	0.0427868	0.0388416	0.0398851	0.0356463	0.0352744	0.0329796	0.0324765	0.0291461	0.0280394	0.0302863
3359.39	0.0490833	0.0481965	0.0438593	0.0428429	0.0388488	0.0398685	0.0356317	0.0352817	0.0329435	0.0324643	0.0292155	0.028023	0.0303081
3359.87	0.0490622	0.0481565	0.0438396	0.0429014	0.0388642	0.0398162	0.0356044	0.0352798	0.0329206	0.0324404	0.0292513	0.0280236	0.0303197
3360.35	0.0490383	0.0480907	0.0438191	0.0429525	0.0388862	0.0397343	0.0355649	0.0352731	0.0329146	0.0324071	0.0292453	0.0280382	0.0303174
3360.84	0.0490163	0.0480153	0.0438002	0.0429869	0.0389107	0.0396373	0.0355196	0.0352642	0.0329254	0.0323675	0.0291987	0.0280613	0.0303013
3361.32	0.0490004	0.0479462	0.0437817	0.0429976	0.0389323	0.039544	0.0354788	0.0352538	0.0329501	0.0323243	0.0291212	0.0280889	0.0302786
3361.8	0.0489945	0.0478953	0.0437602	0.042984	0.0389463	0.0394719	0.0354548	0.035241	0.0329844	0.0322789	0.0290278	0.028119	0.0302612
3362.28	0.0490011	0.0478686	0.0437318	0.0429519	0.0389497	0.0394327	0.035457	0.0352254	0.0330246	0.0322322	0.028935	0.0281524	0.0302627
3362.76	0.0490215	0.0478654	0.0436937	0.0429119	0.0389428	0.0394299	0.0354901	0.0352082	0.0330684	0.0321847	0.0288561	0.0281906	0.0302922
3363.25	0.0490539	0.0478807	0.0436462	0.0428763	0.0389298	0.0394583	0.0355523	0.035192	0.0331151	0.0321377	0.0287989	0.0282349	0.0303512
3363.73	0.0490944	0.0479072	0.0435921	0.0428548	0.0389178	0.0395081	0.0356377	0.0351813	0.0331645	0.0320942	0.028765	0.0282848	0.0304307
3364.21	0.0491361	0.0479381	0.0435366	0.0428518	0.0389159	0.0395668	0.035737	0.0351805	0.0332158	0.0320594	0.0287517	0.0283367	0.0305141
3364.69	0.0491719	0.0479693	0.0434854	0.0428654	0.0389318	0.0396237	0.035842	0.0351921	0.0332671	0.0320403	0.0287531	0.0283854	0.0305833
3365.17	0.0491955	0.0479994	0.0434439	0.0428888	0.0389702	0.0396712	0.0359452	0.0352154	0.0333161	0.0320439	0.0287638	0.0284251	0.0306243
3365.66	0.0492033	0.0480285	0.043416	0.0429124	0.0390312	0.0397059	0.0360413	0.0352467	0.0333607	0.0320755	0.0287791	0.0284508	0.030633
3366.14	0.0491948	0.0480564	0.0434041	0.0429271	0.0391091	0.039728	0.0361261	0.035279	0.0333994	0.0321362	0.028797	0.0284602	0.0306161
3366.62	0.049172	0.0480811	0.0434091	0.042927	0.0391947	0.0397393	0.0361952	0.0353048	0.0334327	0.0322217	0.0288171	0.0284542	0.0305892
3367.1	0.0491385	0.0480987	0.0434303	0.0429104	0.0392775	0.0397426	0.0362448	0.0353184	0.0334618	0.0323223	0.0288405	0.0284371	0.0305695
3367.59	0.0490976	0.0481046	0.0434648	0.0428792	0.0393482	0.0397409	0.0362723	0.0353175	0.0334879	0.0324247	0.0288679	0.0284151	0.0305695
3368.07	0.0490518	0.0480956	0.0435083	0.0428388	0.0394002	0.0397368	0.0362779	0.0353037	0.0335114	0.0325149	0.028899	0.0283963	0.0305922
3368.55	0.0490038	0.0480715	0.0435544	0.0427954	0.03943	0.0397332	0.0362659	0.0352829	0.033532	0.0325819	0.0289316	0.0283871	0.0306306
3369.03	0.0489561	0.0480359	0.0435955	0.0427555	0.0394358	0.0397328	0.0362444	0.0352614	0.0335484	0.0326202	0.0289612	0.0283916	0.0306704
3369.51	0.048913	0.047995	0.0436242	0.042724	0.0394173	0.0397379	0.0362225	0.0352449	0.0335594	0.0326309	0.0289807	0.0284093	0.0306953
3370	0.0488788	0.0479543	0.0436349	0.0427037	0.0393748	0.0397498	0.0362076	0.0352351	0.0335647	0.0326203	0.0289831	0.0284359	0.030693
3370.48	0.0488571	0.047917	0.0436249	0.0426944	0.0393098	0.0397689	0.0362024	0.0352295	0.0335653	0.0325972	0.0289631	0.0284636	0.0306584
3370.96	0.048849	0.0478819	0.0435956	0.0426933	0.0392265	0.0397934	0.0362039	0.0352221	0.0335621	0.0325693	0.0289195	0.0284841	0.030595
3371.44	0.0488515	0.0478446	0.0435516	0.0426952	0.0391332	0.0398208	0.036205	0.0352068	0.0335564	0.0325411	0.0288563	0.0284918	0.0305126
3371.92	0.0488584	0.0477994	0.0434997	0.0426941	0.0390419	0.0398474	0.0361981	0.0351799	0.0335486	0.032513	0.0287837	0.0284854	0.0304238
3372.41	0.0488615	0.0477436	0.0434475	0.0426843	0.0389672	0.0398697	0.0361781	0.0351435	0.0335386	0.0324817	0.0287156	0.0284691	0.0303403
3372.89	0.048854	0.0476786	0.0434016	0.0426626	0.0389218	0.0398844	0.0361452	0.0351052	0.0335269	0.0324439	0.0286666	0.0284514	0.0302704
3373.37	0.0488329	0.0476113	0.043366	0.042629	0.0389135	0.0398889	0.0361043	0.0350775	0.0335142	0.0323981	0.0286473	0.028441	0.0302184
3373.85	0.0487996	0.0475509	0.0433419	0.0425864	0.0389414	0.0398816	0.036062	0.0350725	0.0335033	0.0323473	0.0286611	0.0284447	0.0301844
3374.33	0.0487588	0.0475057	0.0433283	0.0425403	0.0389961	0.0398615	0.0360238	0.0350985	0.0334977	0.0322984	0.0287022	0.0284637	0.0301669
3374.82	0.0487168	0.047479	0.0433225	0.0424974	0.0390614	0.0398295	0.0359907	0.0351564	0.0335008	0.0322604	0.0287587	0.0284943	0.0301637
3375.3	0.048678	0.0474683	0.0433211	0.0424635	0.0391197	0.0397872	0.0359604	0.0352383	0.0335146	0.0322418	0.0288142	0.0285292	0.0301728
3375.78	0.0486441	0.0474655	0.0433215	0.042443	0.0391562	0.0397382	0.0359291	0.03533	0.0335387	0.0322469	0.0288547	0.0285604	0.0301931
3376.26	0.0486147	0.0474616	0.0433216	0.0424385	0.0391629	0.0396878	0.0358969	0.0354143	0.0335701	0.0322754	0.0288711	0.028582	0.0302226
3376.74	0.0485889	0.0474497	0.0433212	0.0424501	0.0391395	0.0396419	0.0358696	0.0354763	0.0336045	0.0323206	0.0288623	0.0285916	0.0302585
3377.23	0.0485675	0.047429	0.0433208	0.0424757	0.0390925	0.0396065	0.0358594	0.0355067	0.0336375	0.0323725	0.0288339	0.0285896	0.0302962
3377.71	0.0485536	0.0474045	0.0433208	0.0425109	0.0390326	0.0395846	0.035881	0.0355035	0.033667	0.0324199	0.0287966	0.0285775	0.0303292
3378.19	0.0485517	0.0473849	0.0433217	0.0425495	0.0389699	0.0395759	0.0359453	0.0354712	0.0336929	0.0324531	0.0287622	0.0285561	0.0303519
3378.67	0.0485653	0.0473787	0.0433228	0.0425843	0.0389136	0.0395761	0.0360537	0.0354184	0.0337172	0.032466	0.0287408	0.0285256	0.0303594
3379.16	0.0485936	0.0473908	0.0433222	0.042608	0.0388698	0.0395776	0.0361948	0.0353549	0.0337416	0.0324576	0.0287387	0.028486	0.0303497
3379.64	0.0486312	0.0474196	0.0433171	0.0426158	0.0388412	0.0395722	0.036346	0.0352889	0.0337663	0.0324315	0.0287578	0.0284392	0.0303241
3380.12	0.048669	0.0474584	0.0433052	0.0426067	0.0388286	0.0395537	0.036479	0.0352271	0.033789	0.0323951	0.028796	0.02839	0.0302876
3380.6	0.0486974	0.0474966	0.0432851	0.0425839	0.0388298	0.0395205	0.0365674	0.0351733	0.0338041	0.0323574	0.0288483	0.0283453	0.0302473
3381.08	0.0487105	0.0475237	0.0432575	0.0425553	0.0388401	0.0394761	0.0365945	0.0351303	0.033805	0.0323272	0.0289064	0.0283117	0.0302101
3381.57	0.0487084	0.0475315	0.0432247	0.0425296	0.0388534	0.0394285	0.0365563	0.0351003	0.0337854	0.0323101	0.0289609	0.0282931	0.0301816
3382.05	0.0486973	0.0475162	0.0431911	0.0425142	0.0388612	0.0393881	0.0364623	0.0350854	0.0337418	0.0323075	0.0290014	0.0282878	0.0301649
3382.53	0.0486866	0.0474781	0.0431611	0.0425124	0.0388565	0.0393633	0.0363304	0.035086	0.033675	0.0323151	0.0290185	0.0282894	0.0301598
3383.01	0.048684	0.0474222	0.0431384	0.0425219	0.0388354	0.0393595	0.0361831	0.0351015	0.0335907	0.0323247	0.029006	0.0282888	0.0301641
3383.49	0.0486919	0.0473559	0.0431258	0.0425356	0.0387992	0.0393762	0.0360412	0.0351283	0.0334983	0.0323254	0.0289638	0.0282798	0.0301746
3383.98	0.0487049	0.0472895	0.0431239	0.0425452	0.0387544	0.0394089	0.0359211	0.0351607	0.03341	0.0323082	0.0288978	0.0282615	0.0301892
3384.46	0.0487122	0.0472336	0.0431323	0.0425437	0.0387111	0.03945	0.0358328	0.0351911	0.0333382	0.0322689	0.0288208	0.0282401	0.0302066
3384.94	0.0487018	0.0471975	0.04315	0.0425287	0.0386795	0.0394935	0.0357801	0.0352129	0.0332926	0.0322108	0.028749	0.0282268	0.0302277
3385.42	0.0486656	0.0471869	0.0431753	0.0425031	0.0386661	0.0395357	0.0357614	0.0352215	0.0332789	0.0321443	0.0286978	0.0282317	0.0302535
3385.91	0.0486031	0.0472024	0.0432072	0.0424737	0.0386709	0.0395768	0.0357711	0.0352158	0.033297	0.0320846	0.0286777	0.0282593	0.0302846
3386.39	0.0485217	0.0472388	0.0432444	0.0424469	0.0386891	0.0396185	0.0358007	0.0351987	0.0333413	0.0320462	0.0286925	0.0283061	0.0303202
3386.87	0.0484336	0.0472869	0.0432852	0.0424267	0.0387134	0.0396624	0.035841	0.0351768	0.0334022	0.0320396	0.0287376	0.0283607	0.0303583
3387.35	0.0483518	0.0473362	0.0433274	0.0424132	0.0387373	0.0397074	0.0358839	0.0351583	0.0334672	0.0320676	0.0288035	0.0284101	0.0303962
3387.83	0.0482857	0.0473785	0.0433683	0.0424025	0.0387586	0.0397501	0.0359237	0.0351516	0.033524	0.032125	0.0288783	0.0284445	0.0304323
3388.32	0.0482387	0.0474099	0.0434055	0.0423898	0.0387792	0.0397852	0.0359591	0.0351619	0.0335626	0.0322002	0.0289512	0.0284618	0.0304666
3388.8	0.0482096	0.0474315	0.0434374	0.0423709	0.0388032	0.0398082	0.0359923	0.0351914	0.0335778	0.0322792	0.029014	0.0284679	0.030501
3389.28	0.0481936	0.0474472	0.0434634	0.0423449	0.0388326	0.0398174	0.0360289	0.0352365	0.0335698	0.0323488	0.0290626	0.0284734	0.0305387
3389.76	0.0481857	0.0474601	0.0434834	0.0423142	0.038866	0.0398152	0.036074	0.0352898	0.0335447	0.0323993	0.0290962	0.0284881	0.030582
3390.24	0.0481834	0.0474698	0.0434974	0.0422837	0.0388965	0.0398066	0.0361302	0.0353405	0.0335124	0.032426	0.0291171	0.0285166	0.0306305
3390.73	0.0481867	0.0474706	0.0435045	0.0422593	0.0389144	0.039798	0.0361956	0.0353784	0.033485	0.0324299	0.0291291	0.0285555	0.0306793
3391.21	0.0481974	0.0474534	0.043503	0.0422461	0.0389115	0.0397929	0.0362636	0.0353963	0.0334732	0.0324148	0.0291369	0.0285959	0.0307193
3391.69	0.0482185	0.0474098	0.0434906	0.0422469	0.038885	0.039791	0.0363255	0.0353926	0.0334839	0.0323877	0.0291448	0.0286269	0.0307393
3392.17	0.0482502	0.0473366	0.0434655	0.042262	0.0388401	0.0397878	0.0363733	0.0353724	0.0335179	0.0323556	0.0291557	0.0286415	0.0307292
3392.66	0.0482896	0.0472396	0.0434278	0.0422886	0.0387897	0.0397771	0.0364032	0.0353461	0.0335696	0.0323254	0.0291704	0.0286399	0.030683
3393.14	0.0483304	0.0471324	0.0433798	0.0423219	0.0387488	0.0397546	0.0364174	0.0353252	0.0336281	0.0323014	0.029187	0.0286291	0.0306028
3393.62	0.0483641	0.047032	0.0433253	0.042355	0.0387286	0.0397209	0.0364216	0.035319	0.0336801	0.0322854	0.0292005	0.0286189	0.0304974
3394.1	0.0483818	0.0469522	0.0432686	0.0423808	0.0387325	0.0396811	0.0364229	0.03533	0.0337138	0.0322756	0.0292056	0.0286162	0.0303809
3394.58	0.0483764	0.0468985	0.0432127	0.0423926	0.0387547	0.039644	0.0364259	0.0353547	0.0337221	0.0322686	0.0291974	0.0286221	0.0302686
3395.07	0.0483441	0.0468677	0.0431594	0.0423859	0.0387843	0.0396182	0.0364314	0.0353849	0.0337028	0.03226	0.029174	0.0286319	0.030174
3395.55	0.0482863	0.0468498	0.0431092	0.0423599	0.0388094	0.03961	0.0364373	0.0354126	0.0336605	0.0322471	0.0291374	0.0286383	0.0301066
3396.03	0.0482092	0.0468324	0.0430628	0.0423191	0.0388231	0.0396205	0.0364398	0.0354328	0.033605	0.0322306	0.0290931	0.0286364	0.0300706
3396.51	0.0481245	0.0468071	0.0430221	0.0422726	0.038826	0.0396465	0.0364371	0.0354465	0.0335496	0.032216	0.0290488	0.0286264	0.0300651
3396.99	0.0480459	0.0467716	0.0429908	0.0422325	0.0388252	0.0396821	0.0364301	0.0354593	0.0335091	0.0322124	0.0290111	0.0286154	0.0300856
3397.48	0.0479869	0.0467316	0.0429736	0.04221	0.0388315	0.0397208	0.0364228	0.0354795	0.0334956	0.0322305	0.0289835	0.0286137	0.0301244
3397.96	0.0479559	0.0466963	0.042974	0.0422108	0.0388537	0.0397582	0.0364205	0.0355137	0.0335167	0.0322784	0.0289651	0.028631	0.0301738
3398.44	0.0479533	0.0466754	0.0429932	0.0422332	0.0388949	0.0397932	0.0364275	0.035563	0.0335728	0.0323583	0.0289519	0.028671	0.0302281
3398.92	0.0479722	0.046674	0.0430278	0.0422681	0.0389505	0.0398257	0.0364446	0.035622	0.033658	0.0324645	0.0289394	0.0287302	0.0302836
3399.41	0.048	0.0466916	0.0430706	0.0423026	0.0390108	0.0398555	0.03647	0.0356805	0.0337617	0.0325848	0.0289252	0.0287992	0.0303394
3399.89	0.0480225	0.0467225	0.0431124	0.0423237	0.0390636	0.0398804	0.0364994	0.0357267	0.0338695	0.0327038	0.0289107	0.0288665	0.0303966
3400.37	0.0480282	0.0467584	0.0431439	0.0423234	0.0390986	0.0398959	0.036528	0.0357513	0.0339661	0.0328055	0.0289009	0.028922	0.0304561
3400.85	0.0480112	0.0467907	0.0431589	0.0423002	0.0391099	0.0398967	0.0365514	0.0357499	0.0340369	0.0328783	0.0289019	0.0289608	0.0305183
3401.33	0.047972	0.0468117	0.0431554	0.0422592	0.0390966	0.0398789	0.0365665	0.0357246	0.0340703	0.0329164	0.0289183	0.0289828	0.0305813
3401.82	0.047917	0.0468159	0.0431364	0.0422101	0.0390618	0.0398413	0.0365712	0.035682	0.0340595	0.0329195	0.0289511	0.0289926	0.0306414
3402.3	0.0478553	0.0467999	0.0431085	0.0421631	0.0390107	0.039786	0.0365637	0.0356315	0.0340046	0.0328927	0.0289971	0.0289955	0.0306926
3402.78	0.0477952	0.0467622	0.0430797	0.042126	0.0389491	0.0397174	0.0365437	0.0355819	0.0339136	0.0328428	0.0290505	0.0289958	0.0307279
3403.26	0.0477424	0.0467041	0.0430564	0.0421024	0.0388823	0.0396401	0.0365127	0.03554	0.0338009	0.0327772	0.0291049	0.0289963	0.0307413
3403.74	0.0476985	0.0466305	0.0430421	0.0420921	0.0388146	0.0395572	0.0364744	0.0355089	0.0336859	0.0327027	0.0291563	0.0289975	0.0307291
3404.23	0.0476621	0.0465499	0.043036	0.0420916	0.0387506	0.0394708	0.036436	0.0354903	0.0335886	0.0326262	0.0292027	0.0289996	0.0306911
3404.71	0.0476303	0.0464734	0.0430337	0.0420959	0.0386947	0.0393821	0.0364055	0.0354845	0.033525	0.0325556	0.0292446	0.029003	0.0306318
3405.19	0.0476	0.046413	0.0430285	0.0420997	0.0386509	0.0392953	0.03639	0.0354921	0.0335029	0.0324986	0.0292811	0.0290087	0.0305595
3405.67	0.0475693	0.0463781	0.0430145	0.0420974	0.0386223	0.0392178	0.0363925	0.0355135	0.0335196	0.0324633	0.0293104	0.0290175	0.0304848
3406.15	0.0475371	0.0463719	0.0429867	0.0420838	0.0386093	0.0391608	0.0364095	0.0355491	0.0335631	0.0324546	0.0293276	0.0290294	0.0304198
3406.64	0.0475029	0.0463915	0.0429446	0.042055	0.0386104	0.0391358	0.0364319	0.0355979	0.0336149	0.0324731	0.0293271	0.0290432	0.0303744
3407.12	0.0474676	0.0464275	0.0428914	0.0420104	0.0386213	0.0391511	0.0364471	0.0356573	0.0336563	0.0325143	0.0293046	0.0290561	0.0303552
3407.6	0.0474324	0.0464676	0.042834	0.0419546	0.0386371	0.039207	0.0364444	0.0357227	0.0336726	0.0325679	0.0292597	0.0290659	0.0303643
3408.08	0.0473997	0.0464996	0.0427816	0.0418971	0.0386533	0.0392943	0.0364183	0.0357874	0.0336578	0.0326223	0.0291966	0.0290704	0.0303986
3408.57	0.0473719	0.0465145	0.0427427	0.041852	0.0386664	0.039395	0.0363718	0.0358441	0.0336152	0.0326663	0.0291238	0.0290693	0.0304505
3409.05	0.0473518	0.046508	0.0427216	0.0418334	0.038676	0.0394883	0.0363144	0.0358853	0.0335555	0.0326922	0.0290519	0.029063	0.0305099
3409.53	0.0473408	0.0464804	0.0427187	0.041851	0.0386833	0.0395558	0.0362593	0.0359045	0.0334928	0.0326973	0.0289912	0.0290532	0.0305661
3410.01	0.0473378	0.0464346	0.0427276	0.0419063	0.038691	0.0395885	0.0362176	0.0358976	0.0334394	0.0326827	0.0289485	0.0290409	0.03061
3410.49	0.0473386	0.0463743	0.0427389	0.04199	0.0387021	0.039589	0.0361946	0.0358633	0.0334022	0.0326512	0.0289276	0.0290265	0.0306342
3410.97	0.0473387	0.0463045	0.0427417	0.0420861	0.038718	0.0395688	0.0361884	0.0358053	0.0333841	0.0326079	0.0289292	0.0290131	0.0306371
3411.46	0.047333	0.0462289	0.0427285	0.0421741	0.038737	0.0395432	0.0361919	0.0357297	0.033382	0.0325563	0.0289508	0.0290018	0.0306198
3411.94	0.0473191	0.0461503	0.042695	0.0422359	0.0387552	0.0395261	0.0361952	0.0356461	0.0333903	0.0325003	0.0289882	0.0289937	0.0305856
3412.42	0.0472977	0.0460712	0.0426428	0.0422597	0.0387666	0.0395247	0.0361908	0.0355662	0.0334027	0.0324432	0.0290352	0.0289893	0.0305401
3412.9	0.0472731	0.0459945	0.0425766	0.042242	0.0387651	0.0395381	0.0361762	0.0355017	0.0334153	0.0323904	0.0290832	0.0289879	0.0304895
3413.39	0.0472511	0.0459219	0.0425021	0.0421874	0.0387459	0.0395583	0.0361542	0.0354614	0.0334261	0.0323473	0.0291227	0.0289885	0.0304416
3413.87	0.0472361	0.0458545	0.0424232	0.0421041	0.0387073	0.0395744	0.0361304	0.0354491	0.033435	0.032319	0.0291433	0.0289877	0.0304039
3414.35	0.0472299	0.0457921	0.0423413	0.0420006	0.0386508	0.0395772	0.0361103	0.0354614	0.0334431	0.0323079	0.029138	0.0289825	0.0303833
3414.83	0.0472304	0.0457352	0.0422556	0.0418842	0.0385809	0.0395628	0.0360967	0.0354899	0.0334509	0.0323128	0.0291045	0.0289703	0.0303842
3415.31	0.0472333	0.0456842	0.0421668	0.0417598	0.0385042	0.0395336	0.0360875	0.0355226	0.0334587	0.0323285	0.0290484	0.0289506	0.0304077
3415.8	0.0472344	0.0456411	0.0420781	0.0416324	0.038428	0.0394971	0.0360781	0.0355486	0.0334665	0.0323466	0.0289819	0.0289252	0.0304505
3416.28	0.0472313	0.0456092	0.0419978	0.0415078	0.0383581	0.0394623	0.0360624	0.0355618	0.0334737	0.0323592	0.0289221	0.0288981	0.0305054
3416.76	0.0472248	0.0455919	0.0419357	0.0413939	0.0382977	0.039437	0.0360362	0.0355615	0.0334796	0.0323609	0.0288855	0.0288733	0.0305623
3417.24	0.0472173	0.0455903	0.0419022	0.0412982	0.0382471	0.0394248	0.0359985	0.0355535	0.0334835	0.0323498	0.0288834	0.0288541	0.0306109
3417.72	0.0472106	0.0456027	0.0419017	0.041226	0.038204	0.0394246	0.0359516	0.0355465	0.0334841	0.0323282	0.0289183	0.0288408	0.0306426
3418.21	0.0472033	0.0456232	0.0419313	0.0411773	0.0381651	0.0394313	0.0359009	0.0355492	0.0334799	0.0323006	0.0289836	0.0288317	0.0306521
3418.69	0.0471905	0.045643	0.0419793	0.041146	0.0381275	0.0394388	0.0358527	0.0355656	0.0334697	0.0322714	0.0290646	0.0288232	0.0306388
3419.17	0.0471637	0.0456522	0.0420273	0.0411206	0.03809	0.0394417	0.0358144	0.0355933	0.0334535	0.0322435	0.0291433	0.028812	0.0306061
3419.65	0.0471148	0.0456414	0.0420561	0.0410889	0.0380534	0.0394374	0.035792	0.0356238	0.0334337	0.0322171	0.0292029	0.0287965	0.03056
3420.14	0.0470398	0.0456058	0.0420512	0.0410415	0.0380204	0.0394262	0.0357902	0.0356427	0.0334144	0.0321907	0.0292331	0.0287775	0.0305072
3420.62	0.0469427	0.0455452	0.0420071	0.0409763	0.0379945	0.0394107	0.035811	0.0356361	0.0334004	0.0321628	0.0292315	0.0287574	0.0304533
3421.1	0.0468337	0.0454634	0.0419299	0.040899	0.0379773	0.0393939	0.0358531	0.035594	0.0333953	0.0321335	0.0292047	0.0287395	0.0304015
3421.58	0.0467279	0.0453675	0.0418329	0.0408206	0.0379686	0.0393769	0.0359115	0.0355147	0.0333988	0.0321052	0.0291631	0.028725	0.0303535
3422.06	0.0466384	0.0452651	0.041732	0.0407525	0.0379658	0.0393577	0.0359783	0.0354047	0.0334073	0.0320824	0.0291185	0.0287141	0.0303097
3422.55	0.0465727	0.0451641	0.0416402	0.040702	0.0379648	0.0393332	0.0360436	0.0352785	0.0334144	0.0320701	0.0290803	0.0287058	0.0302715
3423.03	0.0465303	0.045071	0.041565	0.0406708	0.0379615	0.0392996	0.0360977	0.0351536	0.033414	0.0320719	0.029054	0.0286998	0.0302414
3423.51	0.0465037	0.0449918	0.0415081	0.0406547	0.0379524	0.039256	0.0361327	0.0350481	0.0334031	0.0320892	0.0290414	0.028697	0.0302232
3423.99	0.0464818	0.0449306	0.041468	0.040647	0.0379356	0.0392035	0.0361447	0.0349754	0.0333841	0.032121	0.0290419	0.0287008	0.0302207
3424.47	0.0464545	0.0448897	0.0414416	0.0406411	0.0379109	0.039147	0.0361334	0.0349424	0.0333641	0.0321647	0.029052	0.0287147	0.0302367
3424.96	0.0464145	0.0448684	0.0414266	0.0406336	0.0378799	0.0390922	0.0361023	0.0349477	0.033354	0.0322162	0.0290673	0.0287416	0.0302716
3425.44	0.0463608	0.0448628	0.0414208	0.0406252	0.0378465	0.0390445	0.0360578	0.0349829	0.0333646	0.0322714	0.0290827	0.0287811	0.0303225
3425.92	0.0462979	0.0448671	0.0414225	0.0406199	0.0378162	0.0390068	0.0360066	0.0350332	0.0334029	0.032326	0.0290927	0.0288304	0.030384
3426.4	0.046234	0.0448755	0.0414292	0.040624	0.0377955	0.0389783	0.0359553	0.0350843	0.0334703	0.0323771	0.0290935	0.0288836	0.0304483
3426.89	0.0461784	0.0448832	0.0414376	0.0406431	0.0377903	0.0389558	0.0359085	0.0351242	0.0335602	0.0324222	0.0290837	0.0289342	0.030507
3427.37	0.0461387	0.044889	0.0414439	0.04068	0.0378037	0.0389349	0.0358692	0.0351485	0.0336604	0.0324602	0.0290649	0.0289765	0.0305514
3427.85	0.0461181	0.0448938	0.0414454	0.0407331	0.0378333	0.0389126	0.0358386	0.0351593	0.0337555	0.0324903	0.0290417	0.0290072	0.0305751
3428.33	0.0461152	0.0448995	0.0414411	0.0407968	0.0378713	0.0388891	0.035817	0.0351646	0.0338293	0.0325121	0.0290205	0.0290253	0.0305745
3428.81	0.0461239	0.0449061	0.0414316	0.0408613	0.037904	0.0388671	0.035804	0.0351732	0.0338698	0.0325236	0.0290078	0.0290309	0.0305497
3429.3	0.0461355	0.0449109	0.0414188	0.0409149	0.0379163	0.0388515	0.0357988	0.0351904	0.0338695	0.0325223	0.0290083	0.0290247	0.0305053
3429.78	0.0461397	0.0449079	0.0414043	0.0409468	0.0378961	0.0388454	0.0357999	0.035215	0.0338277	0.0325036	0.0290246	0.0290065	0.0304494
3430.26	0.046129	0.0448905	0.0413888	0.0409486	0.037838	0.0388492	0.0358058	0.0352391	0.0337495	0.032463	0.0290569	0.0289759	0.0303927
3430.74	0.0460985	0.0448543	0.0413714	0.0409174	0.0377476	0.0388585	0.0358145	0.0352512	0.033646	0.032398	0.0291039	0.0289335	0.0303463
3431.22	0.0460489	0.0447997	0.0413505	0.0408562	0.0376396	0.0388657	0.0358238	0.0352422	0.0335322	0.0323096	0.0291627	0.0288816	0.0303183
3431.71	0.0459846	0.0447321	0.0413244	0.0407732	0.0375349	0.0388618	0.035832	0.0352085	0.033425	0.0322049	0.0292296	0.0288246	0.0303119
3432.19	0.0459128	0.0446604	0.041293	0.04068	0.0374536	0.03884	0.0358371	0.0351549	0.0333404	0.0320955	0.0292993	0.0287682	0.0303242
3432.67	0.0458407	0.0445937	0.0412565	0.0405874	0.0374082	0.0387975	0.0358377	0.0350926	0.0332903	0.0319956	0.0293649	0.028718	0.0303475
3433.15	0.0457723	0.0445381	0.0412159	0.0405034	0.0374011	0.0387374	0.0358317	0.0350353	0.0332796	0.0319173	0.0294177	0.0286768	0.0303706
3433.64	0.0457081	0.0444947	0.0411712	0.0404315	0.0374243	0.0386665	0.0358166	0.0349931	0.0333053	0.0318676	0.0294484	0.0286443	0.0303833
3434.12	0.0456444	0.0444615	0.0411206	0.0403712	0.0374628	0.0385933	0.0357897	0.0349698	0.033357	0.0318454	0.0294485	0.0286166	0.0303791
3434.6	0.0455757	0.0444339	0.0410611	0.0403192	0.0375001	0.0385259	0.0357483	0.0349612	0.0334189	0.0318421	0.0294135	0.0285885	0.0303558
3435.08	0.0454973	0.0444087	0.0409892	0.0402727	0.0375234	0.0384687	0.0356912	0.0349583	0.0334731	0.0318452	0.0293433	0.0285537	0.0303158
3435.56	0.045408	0.0443838	0.0409023	0.0402301	0.0375262	0.0384225	0.0356188	0.0349514	0.0335035	0.0318418	0.0292437	0.0285073	0.0302636
3436.05	0.0453111	0.0443581	0.0408	0.0401918	0.0375077	0.0383853	0.0355352	0.0349346	0.0334992	0.0318242	0.029125	0.0284469	0.0302036
3436.53	0.0452137	0.0443294	0.0406855	0.0401581	0.0374715	0.0383527	0.0354468	0.0349086	0.0334564	0.0317923	0.0290007	0.0283729	0.030138
3437.01	0.0451247	0.0442929	0.0405646	0.0401279	0.0374215	0.0383216	0.0353624	0.0348801	0.0333788	0.0317531	0.0288841	0.0282883	0.0300664
3437.49	0.0450508	0.0442405	0.0404454	0.0400972	0.0373601	0.038289	0.0352918	0.0348578	0.0332762	0.0317181	0.0287863	0.0281989	0.0299879
3437.97	0.0449949	0.0441639	0.040336	0.0400588	0.0372874	0.0382546	0.035244	0.0348489	0.0331621	0.0316985	0.0287145	0.0281124	0.0299031
3438.46	0.0449533	0.0440574	0.0402448	0.0400052	0.0372022	0.0382184	0.0352251	0.0348541	0.0330505	0.0317008	0.028671	0.0280379	0.0298149
3438.94	0.0449184	0.0439213	0.0401779	0.0399303	0.0371042	0.0381808	0.0352371	0.034868	0.0329529	0.0317245	0.0286529	0.0279834	0.0297297
3439.42	0.044879	0.0437628	0.0401389	0.0398326	0.0369953	0.0381408	0.035276	0.034879	0.032876	0.0317626	0.0286527	0.027954	0.0296557
3439.9	0.044826	0.0435956	0.0401278	0.0397162	0.0368793	0.0380964	0.0353317	0.0348749	0.0328213	0.031804	0.0286588	0.0279496	0.0295996
3440.39	0.0447534	0.0434356	0.0401409	0.0395901	0.0367615	0.0380441	0.0353897	0.0348455	0.0327849	0.0318367	0.0286583	0.0279636	0.0295646
3440.87	0.0446621	0.0432975	0.0401688	0.0394658	0.0366475	0.0379805	0.0354324	0.0347867	0.0327584	0.0318513	0.0286386	0.0279831	0.0295487
3441.35	0.0445588	0.0431903	0.0401985	0.0393545	0.0365425	0.0379043	0.0354426	0.0347016	0.0327315	0.031843	0.0285917	0.027993	0.0295459
3441.83	0.0444552	0.0431167	0.0402144	0.0392643	0.0364511	0.0378172	0.0354086	0.0345992	0.0326951	0.0318121	0.0285173	0.02798	0.029548
3442.31	0.0443636	0.043073	0.0402025	0.039198	0.0363767	0.0377245	0.035328	0.0344911	0.0326441	0.0317635	0.0284245	0.0279391	0.029548
3442.8	0.0442936	0.0430507	0.0401544	0.0391541	0.036323	0.0376336	0.035209	0.0343875	0.0325792	0.0317055	0.0283303	0.0278753	0.0295439
3443.28	0.0442479	0.0430398	0.0400706	0.0391281	0.0362922	0.0375519	0.0350688	0.034294	0.0325069	0.031646	0.0282538	0.0278031	0.0295371
3443.76	0.0442216	0.0430304	0.0399596	0.0391151	0.0362843	0.0374846	0.0349284	0.0342105	0.0324378	0.0315926	0.0282097	0.0277405	0.029533
3444.24	0.0442032	0.0430127	0.0398356	0.0391115	0.0362966	0.0374325	0.0348072	0.0341322	0.0323826	0.0315496	0.028204	0.027704	0.0295356
3444.72	0.0441783	0.0429777	0.0397137	0.0391151	0.036322	0.0373926	0.0347187	0.0340532	0.0323499	0.0315184	0.0282304	0.0277012	0.0295461
3445.21	0.0441322	0.0429161	0.0396064	0.0391239	0.0363493	0.0373591	0.0346673	0.0339684	0.0323439	0.0314958	0.0282727	0.0277299	0.0295603
3445.69	0.0440554	0.042822	0.03952	0.0391346	0.0363654	0.0373264	0.0346482	0.0338776	0.0323614	0.0314753	0.0283088	0.0277788	0.0295695
3446.17	0.0439459	0.042695	0.0394542	0.0391413	0.0363576	0.037291	0.0346485	0.0337848	0.0323934	0.0314474	0.0283176	0.0278304	0.0295635
3446.65	0.0438127	0.0425444	0.0394025	0.0391351	0.0363196	0.0372553	0.0346507	0.0337001	0.0324256	0.0314028	0.0282869	0.0278681	0.029535
3447.13	0.0436727	0.0423891	0.0393558	0.0391071	0.0362531	0.0372263	0.0346385	0.0336353	0.0324436	0.0313366	0.0282191	0.0278829	0.0294843
3447.62	0.0435451	0.0422514	0.0393072	0.0390508	0.0361679	0.037214	0.0346033	0.0336008	0.0324378	0.0312512	0.0281298	0.0278759	0.0294192
3448.1	0.0434443	0.0421487	0.0392547	0.0389643	0.0360773	0.0372249	0.0345459	0.0336012	0.0324058	0.0311568	0.0280404	0.0278557	0.0293526
3448.58	0.0433745	0.0420876	0.0392022	0.038851	0.0359918	0.0372591	0.0344755	0.0336341	0.0323536	0.0310668	0.0279683	0.0278328	0.0292968
3449.06	0.0433299	0.0420622	0.0391565	0.0387182	0.0359164	0.0373088	0.0344057	0.0336909	0.0322921	0.0309943	0.0279205	0.0278136	0.0292592
3449.55	0.0432986	0.0420576	0.0391242	0.0385758	0.0358515	0.0373594	0.0343489	0.03376	0.0322331	0.0309472	0.0278929	0.0277983	0.0292401
3450.03	0.0432657	0.0420567	0.0391093	0.0384343	0.035794	0.0373943	0.034313	0.0338267	0.0321873	0.0309268	0.0278749	0.0277826	0.0292346
3450.51	0.0432179	0.0420442	0.0391111	0.0383037	0.0357413	0.0373978	0.0342989	0.0338774	0.032161	0.0309272	0.0278531	0.0277607	0.0292339
3450.99	0.0431462	0.0420114	0.0391249	0.0381914	0.0356926	0.0373605	0.0342991	0.0339001	0.0321553	0.0309376	0.027818	0.0277292	0.0292279
3451.47	0.0430471	0.0419574	0.0391427	0.0381011	0.0356499	0.0372812	0.0342999	0.0338874	0.0321652	0.0309457	0.0277656	0.0276893	0.0292093
3451.95	0.0429238	0.0418867	0.0391563	0.0380315	0.0356164	0.0371689	0.0342842	0.0338376	0.0321821	0.0309412	0.027699	0.0276464	0.0291744
3452.44	0.0427848	0.0418074	0.0391584	0.0379764	0.0355937	0.037039	0.034237	0.0337564	0.0321951	0.0309199	0.0276253	0.0276082	0.0291244
3452.92	0.0426427	0.0417264	0.0391453	0.0379265	0.0355806	0.0369091	0.0341514	0.0336548	0.0321956	0.0308844	0.0275538	0.0275818	0.0290639
3453.4	0.0425118	0.0416482	0.0391164	0.0378731	0.0355725	0.0367943	0.0340312	0.0335485	0.0321794	0.0308425	0.027492	0.0275703	0.0290002
3453.88	0.0424055	0.0415741	0.0390737	0.0378097	0.0355631	0.0367034	0.0338916	0.0334524	0.0321486	0.0308034	0.0274448	0.0275731	0.02894
3454.37	0.0423351	0.0415044	0.0390199	0.0377358	0.0355475	0.0366384	0.0337554	0.0333789	0.0321101	0.0307744	0.027414	0.0275866	0.0288887
3454.85	0.0423072	0.0414401	0.0389585	0.0376561	0.0355247	0.0365962	0.0336469	0.0333347	0.0320735	0.0307581	0.0273997	0.0276061	0.0288493
3455.33	0.0423223	0.0413833	0.0388928	0.0375797	0.0354988	0.0365723	0.0335845	0.0333197	0.0320468	0.0307523	0.0274013	0.0276278	0.0288223
3455.81	0.0423745	0.0413363	0.0388257	0.0375161	0.0354775	0.0365622	0.0335749	0.0333286	0.0320334	0.0307513	0.0274187	0.0276495	0.028807
3456.29	0.0424517	0.0413008	0.0387603	0.0374726	0.0354684	0.0365636	0.0336125	0.0333524	0.0320315	0.0307497	0.0274507	0.02767	0.0288007
3456.78	0.0425389	0.0412751	0.0387003	0.0374509	0.0354757	0.0365751	0.0336806	0.0333821	0.0320341	0.0307446	0.0274945	0.0276879	0.0288016
3457.26	0.0426202	0.0412551	0.0386498	0.0374472	0.035497	0.0365946	0.0337587	0.0334115	0.0320332	0.0307372	0.0275454	0.0277004	0.0288075
3457.74	0.0426832	0.0412353	0.0386124	0.0374536	0.0355235	0.0366178	0.0338289	0.0334373	0.0320223	0.0307311	0.0275959	0.027704	0.0288166
3458.22	0.0427209	0.041212	0.0385914	0.0374599	0.035543	0.0366374	0.0338807	0.0334604	0.0319999	0.0307308	0.0276369	0.0276953	0.028827
3458.7	0.0427319	0.0411847	0.0385874	0.0374573	0.0355433	0.0366443	0.0339122	0.0334824	0.0319694	0.0307384	0.0276595	0.0276727	0.0288359
3459.19	0.0427199	0.0411567	0.0385983	0.0374401	0.0355164	0.0366312	0.0339282	0.0335051	0.0319369	0.0307528	0.0276561	0.0276374	0.0288393
3459.67	0.0426913	0.0411336	0.0386185	0.0374069	0.0354611	0.036594	0.0339355	0.0335278	0.0319083	0.0307696	0.0276228	0.0275942	0.0288327
3460.15	0.0426519	0.0411197	0.0386392	0.03736	0.0353829	0.0365349	0.0339385	0.0335476	0.0318859	0.0307826	0.0275603	0.0275489	0.0288115
3460.63	0.0426054	0.0411159	0.0386495	0.0373049	0.0352924	0.0364621	0.0339372	0.0335599	0.0318666	0.0307864	0.0274749	0.0275075	0.028772
3461.11	0.0425521	0.0411188	0.0386384	0.0372479	0.0352027	0.0363872	0.0339276	0.0335604	0.0318437	0.0307779	0.0273778	0.0274736	0.0287137
3461.6	0.0424893	0.0411208	0.0385983	0.0371948	0.0351252	0.036323	0.0339044	0.0335469	0.03181	0.0307578	0.0272843	0.0274483	0.0286404
3462.08	0.0424129	0.0411129	0.0385257	0.0371499	0.0350681	0.0362775	0.0338654	0.0335206	0.0317611	0.0307292	0.0272105	0.0274299	0.0285599
3462.56	0.0423199	0.0410884	0.0384239	0.0371139	0.0350347	0.0362528	0.0338128	0.0334854	0.0316986	0.0306966	0.0271699	0.0274158	0.0284829
3463.04	0.0422097	0.041045	0.0383013	0.0370851	0.0350232	0.0362444	0.033754	0.0334461	0.0316294	0.0306628	0.0271688	0.0274034	0.0284197
3463.53	0.0420842	0.0409849	0.0381688	0.0370586	0.0350283	0.0362424	0.033697	0.0334066	0.0315634	0.0306284	0.0272044	0.0273913	0.0283784
3464.01	0.0419499	0.0409128	0.038037	0.0370286	0.0350424	0.0362367	0.0336469	0.0333685	0.0315091	0.0305915	0.0272649	0.0273789	0.0283623
3464.49	0.0418144	0.0408342	0.037913	0.0369896	0.0350573	0.0362193	0.033605	0.0333298	0.0314714	0.0305485	0.0273327	0.027366	0.0283696
3464.97	0.041687	0.0407547	0.0378003	0.0369387	0.0350653	0.0361874	0.0335671	0.0332871	0.0314495	0.0304968	0.0273879	0.0273519	0.0283943
3465.45	0.0415764	0.0406788	0.0376985	0.0368757	0.0350593	0.0361434	0.0335273	0.0332358	0.0314399	0.0304359	0.0274143	0.0273367	0.028429
3465.94	0.0414891	0.0406106	0.0376054	0.0368042	0.0350342	0.0360939	0.0334817	0.0331731	0.0314373	0.0303681	0.0274026	0.0273196	0.028466
3466.42	0.0414267	0.0405524	0.037519	0.0367303	0.0349875	0.0360475	0.0334297	0.0330979	0.0314387	0.0302976	0.0273536	0.0273011	0.0284999
3466.9	0.0413855	0.0405052	0.037439	0.0366608	0.0349189	0.0360113	0.0333763	0.0330116	0.031444	0.0302297	0.0272768	0.0272821	0.0285284
3467.38	0.0413565	0.0404653	0.037367	0.0366004	0.0348304	0.035988	0.0333291	0.0329168	0.0314558	0.030168	0.0271873	0.0272637	0.0285519
3467.86	0.0413282	0.0404249	0.0373067	0.0365501	0.0347257	0.0359743	0.0332952	0.0328176	0.0314771	0.0301127	0.0270992	0.027246	0.028573
3468.35	0.0412904	0.0403724	0.0372618	0.0365075	0.0346081	0.0359616	0.0332779	0.0327166	0.0315087	0.0300604	0.0270225	0.0272274	0.0285937
3468.83	0.0412386	0.0402957	0.0372343	0.0364666	0.0344814	0.0359388	0.0332742	0.032618	0.0315471	0.030005	0.0269588	0.0272051	0.0286144
3469.31	0.0411738	0.0401872	0.0372235	0.0364213	0.0343492	0.0358951	0.033276	0.0325253	0.0315841	0.0299395	0.0269049	0.0271764	0.0286335
3469.79	0.0411032	0.0400475	0.0372247	0.0363675	0.0342168	0.0358238	0.0332734	0.0324434	0.0316087	0.0298599	0.0268538	0.0271396	0.0286474
3470.28	0.0410348	0.0398872	0.0372301	0.0363039	0.0340905	0.0357245	0.0332568	0.0323773	0.0316089	0.0297653	0.0267998	0.0270964	0.0286528
3470.76	0.040975	0.0397247	0.0372299	0.0362329	0.0339782	0.0356038	0.033221	0.0323314	0.031576	0.029661	0.0267406	0.0270518	0.0286484
3471.24	0.040924	0.0395807	0.0372142	0.0361599	0.0338865	0.0354728	0.0331658	0.0323076	0.0315066	0.0295565	0.0266785	0.0270124	0.0286355
3471.72	0.0408763	0.0394712	0.0371754	0.0360911	0.0338194	0.0353448	0.0330961	0.0323047	0.0314043	0.0294643	0.0266179	0.0269844	0.0286189
3472.2	0.0408224	0.039401	0.0371096	0.0360328	0.0337759	0.0352311	0.0330198	0.0323171	0.0312794	0.0293962	0.0265636	0.0269712	0.0286045
3472.69	0.0407545	0.0393627	0.0370184	0.0359896	0.0337495	0.0351379	0.032946	0.0323368	0.0311471	0.0293615	0.026518	0.0269714	0.0285979
3473.17	0.0406698	0.0393384	0.0369076	0.0359637	0.0337293	0.0350654	0.0328824	0.0323541	0.0310253	0.0293636	0.0264814	0.0269794	0.0286013
3473.65	0.0405742	0.0393064	0.0367874	0.0359542	0.0337029	0.0350095	0.0328343	0.0323609	0.0309311	0.0294006	0.0264507	0.0269879	0.0286131
3474.13	0.0404798	0.0392491	0.0366699	0.0359566	0.0336606	0.0349635	0.0328032	0.0323505	0.0308771	0.0294643	0.0264243	0.0269894	0.0286266
3474.61	0.0404008	0.0391588	0.0365661	0.0359636	0.0335978	0.0349216	0.0327867	0.0323206	0.0308686	0.0295432	0.0264004	0.0269802	0.0286341
3475.1	0.0403459	0.0390406	0.0364839	0.0359659	0.0335181	0.0348813	0.0327781	0.0322728	0.0309007	0.0296252	0.0263812	0.0269619	0.0286288
3475.58	0.0403154	0.0389093	0.0364249	0.0359546	0.0334318	0.0348435	0.0327682	0.0322123	0.0309601	0.0297008	0.0263696	0.0269392	0.0286079
3476.06	0.0402994	0.0387839	0.0363853	0.0359239	0.0333535	0.0348116	0.0327472	0.0321466	0.0310276	0.0297638	0.0263689	0.0269196	0.0285744
3476.54	0.0402827	0.038681	0.0363565	0.0358723	0.0332972	0.0347883	0.0327076	0.0320846	0.0310843	0.0298121	0.0263804	0.0269093	0.0285358
3477.03	0.0402501	0.0386104	0.0363287	0.0358039	0.0332728	0.0347734	0.0326463	0.0320337	0.0311153	0.029846	0.0264025	0.0269119	0.0285014
3477.51	0.0401933	0.0385744	0.0362925	0.0357259	0.0332844	0.0347629	0.0325653	0.0320008	0.0311132	0.0298652	0.02643	0.0269267	0.0284781
3477.99	0.040111	0.0385688	0.0362418	0.0356459	0.0333288	0.0347488	0.0324718	0.0319891	0.0310781	0.029869	0.0264559	0.0269504	0.0284682
3478.47	0.0400094	0.0385854	0.0361745	0.0355699	0.0333969	0.0347221	0.0323761	0.0319979	0.0310161	0.0298553	0.0264725	0.0269758	0.0284678
3478.95	0.0398984	0.0386137	0.036092	0.0354983	0.0334749	0.0346758	0.0322876	0.0320216	0.0309355	0.029822	0.026473	0.026995	0.0284672
3479.44	0.0397869	0.0386429	0.0359988	0.0354267	0.0335471	0.0346079	0.0322129	0.0320497	0.0308454	0.0297692	0.0264525	0.0269983	0.0284542
3479.92	0.0396809	0.0386612	0.0359004	0.0353475	0.0335988	0.0345225	0.0321532	0.0320687	0.0307525	0.0296999	0.0264097	0.0269771	0.0284173
3480.4	0.0395829	0.0386588	0.0358016	0.0352542	0.0336195	0.034431	0.0321032	0.0320652	0.0306607	0.0296214	0.026347	0.0269243	0.0283502
3480.88	0.039494	0.0386282	0.0357053	0.0351453	0.033605	0.0343489	0.0320543	0.032029	0.0305743	0.0295436	0.0262709	0.0268379	0.0282557
3481.36	0.0394165	0.0385675	0.0356115	0.0350276	0.0335589	0.0342911	0.0319975	0.0319588	0.0304972	0.0294767	0.0261899	0.0267227	0.0281444
3481.85	0.0393537	0.0384806	0.0355178	0.0349144	0.0334918	0.0342664	0.0319278	0.0318616	0.0304355	0.0294271	0.0261143	0.0265915	0.0280331
3482.33	0.0393098	0.0383779	0.0354207	0.0348193	0.0334168	0.034274	0.031846	0.0317523	0.0303943	0.029396	0.026052	0.0264622	0.0279385
3482.81	0.0392842	0.0382719	0.0353178	0.0347504	0.033346	0.0343038	0.0317578	0.0316486	0.0303762	0.0293774	0.0260073	0.0263545	0.0278724
3483.29	0.0392709	0.0381742	0.0352092	0.0347068	0.0332854	0.0343409	0.0316717	0.0315664	0.0303781	0.0293623	0.0259788	0.0262833	0.0278385
3483.78	0.0392573	0.0380917	0.0350976	0.0346782	0.0332347	0.0343696	0.0315939	0.0315151	0.0303916	0.0293413	0.0259609	0.0262567	0.0278351
3484.26	0.0392291	0.0380262	0.0349885	0.0346511	0.0331878	0.034379	0.0315283	0.0314984	0.0304046	0.0293075	0.0259455	0.0262747	0.0278559
3484.74	0.0391746	0.0379748	0.0348887	0.0346139	0.0331353	0.0343647	0.0314743	0.031514	0.0304054	0.0292583	0.0259242	0.0263309	0.0278941
3485.22	0.0390904	0.0379329	0.034804	0.0345621	0.0330686	0.0343285	0.0314296	0.0315559	0.0303856	0.0291957	0.0258903	0.0264147	0.0279431
3485.7	0.0389828	0.0378954	0.0347382	0.0344982	0.0329813	0.0342762	0.0313906	0.0316147	0.0303414	0.0291249	0.0258406	0.0265138	0.0279965
3486.19	0.0388688	0.0378586	0.0346911	0.0344314	0.0328723	0.0342156	0.0313539	0.031678	0.0302758	0.0290529	0.0257765	0.026615	0.0280472
3486.67	0.0387703	0.0378198	0.0346592	0.0343719	0.0327467	0.0341529	0.0313175	0.0317313	0.0301954	0.0289866	0.0257043	0.026707	0.0280876
3487.15	0.0387081	0.0377764	0.0346364	0.0343258	0.0326145	0.0340919	0.0312814	0.0317605	0.0301083	0.0289319	0.0256336	0.0267799	0.0281096
3487.63	0.0386931	0.0377242	0.0346162	0.0342906	0.032488	0.0340327	0.0312475	0.0317549	0.0300208	0.0288914	0.0255765	0.0268271	0.0281072
3488.11	0.0387233	0.0376578	0.0345945	0.0342566	0.032378	0.0339733	0.0312194	0.0317101	0.0299356	0.0288649	0.0255433	0.0268449	0.0280791
3488.6	0.0387841	0.0375709	0.034571	0.0342104	0.0322897	0.0339121	0.0312018	0.0316302	0.0298529	0.0288489	0.0255414	0.0268326	0.0280293
3489.08	0.0388546	0.0374597	0.034548	0.0341419	0.0322222	0.0338495	0.031198	0.0315264	0.0297733	0.0288385	0.0255732	0.0267928	0.0279671
3489.56	0.0389145	0.037325	0.0345293	0.0340481	0.0321686	0.033789	0.03121	0.0314139	0.0296991	0.0288274	0.0256367	0.026731	0.0279042
3490.04	0.0389487	0.0371743	0.0345161	0.0339353	0.0321194	0.0337356	0.0312356	0.0313071	0.0296357	0.0288103	0.0257255	0.0266544	0.0278519
3490.53	0.0389497	0.0370206	0.0345061	0.0338162	0.0320652	0.0336937	0.0312688	0.0312153	0.0295899	0.0287836	0.0258299	0.0265721	0.027817
3491.01	0.0389164	0.0368805	0.0344935	0.0337052	0.0320005	0.0336648	0.0312999	0.0311408	0.0295667	0.0287469	0.0259378	0.0264922	0.0278011
3491.49	0.0388515	0.0367693	0.0344703	0.0336144	0.031925	0.0336466	0.0313166	0.0310788	0.0295667	0.0287024	0.0260369	0.0264218	0.0278003
3491.97	0.03876	0.0366969	0.0344299	0.0335505	0.0318441	0.0336327	0.0313089	0.031022	0.0295843	0.0286548	0.0261154	0.0263647	0.0278074
3492.45	0.0386475	0.0366652	0.034369	0.0335141	0.0317677	0.0336152	0.0312705	0.030963	0.0296104	0.0286099	0.0261643	0.0263223	0.0278141
3492.93	0.0385205	0.0366667	0.0342898	0.033501	0.0317064	0.0335866	0.0312023	0.0309	0.0296341	0.0285717	0.0261781	0.0262921	0.0278139
3493.42	0.0383863	0.0366866	0.0341994	0.0335043	0.0316684	0.0335424	0.031113	0.030837	0.029647	0.0285408	0.0261569	0.0262709	0.0278028
3493.9	0.0382526	0.0367051	0.0341064	0.0335158	0.031656	0.0334822	0.0310168	0.0307833	0.029646	0.0285138	0.0261056	0.0262537	0.0277797
3494.38	0.0381264	0.0367021	0.0340194	0.0335262	0.0316633	0.0334077	0.0309302	0.0307493	0.0296324	0.0284833	0.0260333	0.026236	0.0277455
3494.86	0.0380121	0.0366626	0.0339426	0.0335262	0.0316777	0.0333224	0.0308663	0.030741	0.0296111	0.0284413	0.0259507	0.0262131	0.0277017
3495.35	0.0379111	0.0365785	0.033876	0.0335059	0.0316826	0.0332285	0.0308314	0.0307557	0.0295859	0.0283815	0.0258683	0.0261816	0.0276498
3495.83	0.0378212	0.0364519	0.0338163	0.0334576	0.0316632	0.0331261	0.030824	0.030782	0.0295576	0.0283037	0.0257933	0.0261399	0.0275914
3496.31	0.0377379	0.0362939	0.0337592	0.0333773	0.031611	0.0330148	0.0308346	0.0308017	0.0295228	0.028214	0.0257288	0.0260891	0.0275294
3496.79	0.0376574	0.0361207	0.0337029	0.0332669	0.0315279	0.0328944	0.0308512	0.0307973	0.0294759	0.0281238	0.0256724	0.0260332	0.0274683
3497.27	0.0375769	0.0359503	0.033649	0.0331345	0.0314231	0.0327695	0.0308624	0.0307572	0.0294124	0.0280464	0.0256191	0.0259802	0.0274138
3497.76	0.0374957	0.0357979	0.0336017	0.0329921	0.0313107	0.0326487	0.0308616	0.03068	0.0293322	0.027992	0.0255627	0.0259391	0.0273722
3498.24	0.0374143	0.0356725	0.0335663	0.032852	0.0312031	0.0325438	0.0308467	0.030573	0.0292398	0.0279652	0.0254991	0.0259195	0.0273478
3498.72	0.0373326	0.0355774	0.0335457	0.0327239	0.0311074	0.0324671	0.0308187	0.0304498	0.0291436	0.0279647	0.0254274	0.0259274	0.027342
3499.2	0.0372501	0.035511	0.0335395	0.032613	0.0310246	0.0324271	0.0307797	0.0303244	0.0290531	0.0279848	0.0253508	0.0259653	0.0273524
3499.68	0.0371666	0.0354686	0.033543	0.032521	0.0309501	0.0324263	0.0307312	0.0302091	0.0289754	0.0280179	0.0252762	0.0260288	0.0273723
3500.17	0.0370829	0.0354442	0.0335488	0.0324477	0.0308771	0.0324586	0.0306731	0.0301111	0.0289151	0.0280557	0.0252122	0.0261093	0.0273925
3500.65	0.0370028	0.035431	0.0335463	0.0323934	0.0307999	0.0325103	0.0306044	0.0300336	0.0288722	0.0280911	0.0251665	0.0261924	0.0274011
3501.13	0.036932	0.0354222	0.0335253	0.0323588	0.0307162	0.0325622	0.0305259	0.0299754	0.0288439	0.0281172	0.0251435	0.0262614	0.027387
3501.61	0.0368767	0.0354112	0.0334764	0.0323447	0.030629	0.0325942	0.0304399	0.0299322	0.0288258	0.028127	0.0251409	0.0262985	0.0273417
3502.09	0.0368386	0.0353913	0.0333941	0.032349	0.0305436	0.0325906	0.0303527	0.029898	0.028813	0.0281138	0.0251487	0.0262903	0.0272619
3502.58	0.0368118	0.0353579	0.0332774	0.0323623	0.0304661	0.0325459	0.0302722	0.029866	0.0288021	0.0280734	0.0251517	0.0262296	0.0271527
3503.06	0.0367825	0.0353087	0.0331328	0.0323691	0.0303991	0.0324658	0.0302059	0.0298293	0.028791	0.0280069	0.0251352	0.0261191	0.0270265
3503.54	0.0367331	0.0352469	0.0329718	0.0323508	0.0303404	0.0323652	0.0301576	0.0297834	0.0287792	0.0279219	0.0250915	0.0259707	0.0269009
3504.02	0.0366507	0.0351784	0.0328109	0.0322925	0.0302847	0.0322612	0.0301257	0.0297269	0.0287666	0.027832	0.0250243	0.0258022	0.0267924
3504.51	0.0365341	0.0351118	0.0326656	0.0321906	0.0302267	0.0321668	0.0301044	0.0296625	0.0287528	0.0277531	0.0249465	0.0256325	0.026712
3504.99	0.0363938	0.0350541	0.0325485	0.0320524	0.0301648	0.032089	0.0300859	0.029596	0.0287372	0.0276975	0.0248757	0.0254782	0.0266619
3505.47	0.0362482	0.0350092	0.0324665	0.0318939	0.0301012	0.0320288	0.0300638	0.029535	0.0287206	0.0276712	0.0248263	0.0253522	0.026638
3505.95	0.0361164	0.0349764	0.0324209	0.0317334	0.0300409	0.0319849	0.0300338	0.0294867	0.0287035	0.0276718	0.0248061	0.025263	0.0266308
3506.43	0.0360124	0.0349513	0.032407	0.0315866	0.0299897	0.0319557	0.0299953	0.029458	0.0286877	0.027691	0.0248147	0.0252146	0.0266291
3506.92	0.0359414	0.0349259	0.0324152	0.0314629	0.029952	0.0319398	0.0299501	0.0294525	0.0286761	0.0277157	0.0248438	0.0252072	0.0266234
3507.4	0.0359003	0.034891	0.0324318	0.0313656	0.0299287	0.0319362	0.0299023	0.0294705	0.0286715	0.0277316	0.0248793	0.0252355	0.0266067
3507.88	0.0358789	0.0348374	0.0324417	0.0312917	0.0299187	0.031941	0.0298557	0.029507	0.0286765	0.0277253	0.0249054	0.0252889	0.0265776
3508.36	0.0358662	0.0347588	0.0324298	0.0312357	0.0299182	0.0319476	0.0298132	0.0295526	0.028693	0.0276882	0.0249072	0.0253509	0.026541
3508.84	0.0358531	0.0346533	0.032386	0.0311922	0.0299226	0.0319455	0.0297747	0.0295938	0.0287208	0.027619	0.0248765	0.0254027	0.026506
3509.33	0.0358374	0.0345245	0.0323075	0.0311579	0.0299269	0.0319239	0.0297361	0.0296162	0.0287568	0.0275239	0.0248137	0.025428	0.0264828
3509.81	0.0358213	0.0343795	0.0322	0.0311311	0.0299259	0.0318747	0.0296894	0.0296086	0.0287942	0.0274143	0.0247283	0.025418	0.0264773
3510.29	0.0358077	0.0342274	0.0320743	0.0311101	0.0299136	0.0317961	0.0296246	0.0295656	0.0288235	0.0273022	0.0246335	0.0253729	0.0264875
3510.77	0.0357955	0.0340763	0.0319429	0.0310901	0.0298838	0.0316921	0.0295337	0.0294874	0.0288335	0.0271964	0.0245425	0.0253009	0.0265044
3511.26	0.0357791	0.0339341	0.0318165	0.031064	0.0298293	0.0315711	0.0294137	0.0293785	0.0288147	0.027101	0.0244639	0.0252133	0.0265159
3511.74	0.0357499	0.0338088	0.0317016	0.0310237	0.0297462	0.0314421	0.0292686	0.0292455	0.0287609	0.027017	0.0244017	0.0251219	0.0265131
3512.22	0.0357017	0.0337084	0.0316023	0.0309638	0.0296345	0.0313121	0.0291091	0.0290967	0.0286722	0.0269447	0.0243562	0.025036	0.0264923
3512.7	0.0356346	0.0336398	0.0315194	0.0308841	0.0294991	0.0311849	0.0289509	0.0289407	0.0285541	0.0268844	0.0243258	0.024964	0.0264567
3513.18	0.035556	0.0336067	0.0314516	0.0307915	0.0293508	0.031062	0.0288115	0.0287872	0.0284179	0.0268369	0.0243071	0.0249128	0.0264149
3513.67	0.0354787	0.0336063	0.0313962	0.0306966	0.029203	0.0309431	0.0287049	0.0286454	0.0282769	0.0268012	0.0242958	0.0248884	0.0263769
3514.15	0.0354151	0.033629	0.031348	0.0306124	0.0290688	0.0308281	0.0286391	0.0285239	0.0281437	0.0267751	0.0242862	0.0248946	0.0263509
3514.63	0.0353714	0.0336592	0.0313017	0.0305476	0.0289568	0.0307174	0.028614	0.0284291	0.0280258	0.0267537	0.0242719	0.0249317	0.0263403
3515.11	0.0353441	0.0336797	0.0312518	0.0305054	0.0288692	0.0306132	0.0286222	0.0283649	0.0279235	0.0267317	0.0242471	0.0249942	0.0263438
3515.59	0.0353198	0.0336767	0.0311949	0.0304821	0.0288013	0.0305177	0.0286518	0.0283311	0.0278321	0.0267047	0.0242085	0.0250716	0.0263557
3516.08	0.0352807	0.0336429	0.0311299	0.0304692	0.0287441	0.0304321	0.0286891	0.0283256	0.0277436	0.026671	0.0241559	0.0251487	0.0263694
3516.56	0.0352108	0.0335792	0.0310586	0.0304571	0.0286873	0.0303562	0.0287219	0.0283434	0.0276507	0.0266322	0.0240938	0.0252084	0.0263786
3517.04	0.0351032	0.0334937	0.0309854	0.0304382	0.0286237	0.0302889	0.0287412	0.0283773	0.0275502	0.0265926	0.0240297	0.0252362	0.0263799
3517.52	0.0349636	0.0333966	0.0309153	0.030409	0.0285496	0.030227	0.0287407	0.0284194	0.0274445	0.026556	0.0239729	0.0252236	0.026371
3518.01	0.0348083	0.0332974	0.0308522	0.03037	0.0284666	0.0301696	0.0287184	0.028461	0.027341	0.0265251	0.0239308	0.0251704	0.0263511
3518.49	0.0346596	0.0332001	0.0307983	0.030323	0.0283796	0.0301168	0.0286758	0.0284949	0.0272488	0.0264984	0.0239083	0.0250852	0.0263193
3518.97	0.0345376	0.0331035	0.0307534	0.0302709	0.0282941	0.0300713	0.028619	0.0285165	0.0271768	0.0264719	0.0239059	0.0249807	0.0262747
3519.45	0.0344543	0.0330026	0.0307157	0.0302139	0.0282152	0.030036	0.0285571	0.028523	0.0271307	0.0264408	0.0239215	0.0248707	0.0262166
3519.93	0.0344121	0.0328926	0.0306819	0.0301508	0.0281474	0.0300127	0.0285022	0.0285149	0.0271128	0.0264013	0.0239507	0.0247645	0.0261469
3520.42	0.0344043	0.0327708	0.0306496	0.0300794	0.0280939	0.0299999	0.0284662	0.0284929	0.0271227	0.0263528	0.0239888	0.0246659	0.0260699
3520.9	0.0344203	0.0326392	0.0306154	0.0299982	0.0280585	0.0299917	0.0284587	0.0284586	0.0271578	0.0262981	0.0240301	0.0245735	0.0259936
3521.38	0.0344472	0.0325031	0.0305768	0.0299067	0.0280443	0.029979	0.0284825	0.0284115	0.0272141	0.0262421	0.024067	0.0244838	0.0259282
3521.86	0.0344731	0.0323706	0.0305308	0.0298073	0.0280528	0.0299515	0.0285313	0.0283498	0.0272845	0.0261903	0.0240886	0.0243937	0.025883
3522.34	0.0344869	0.0322497	0.0304749	0.0297036	0.0280816	0.0299018	0.0285892	0.0282711	0.0273588	0.0261475	0.0240827	0.0243046	0.0258644
3522.83	0.0344799	0.0321473	0.0304084	0.029601	0.0281218	0.0298298	0.0286333	0.0281744	0.0274243	0.0261159	0.0240384	0.0242232	0.0258713
3523.31	0.0344447	0.0320665	0.0303332	0.0295048	0.0281585	0.029744	0.0286432	0.0280616	0.0274687	0.0260961	0.0239517	0.0241606	0.0258947
3523.79	0.034377	0.0320075	0.0302527	0.0294194	0.0281736	0.0296589	0.028608	0.0279387	0.0274834	0.0260868	0.0238293	0.0241266	0.0259203
3524.27	0.0342761	0.0319666	0.0301715	0.0293459	0.0281514	0.0295896	0.0285313	0.027813	0.0274666	0.026087	0.0236877	0.0241266	0.0259322
3524.76	0.034145	0.0319383	0.0300917	0.0292836	0.0280826	0.0295448	0.0284275	0.027691	0.0274217	0.0260957	0.0235475	0.0241577	0.025919
3525.24	0.03399	0.0319161	0.0300133	0.029228	0.0279662	0.0295239	0.0283157	0.0275758	0.0273549	0.0261114	0.0234283	0.02421	0.025876
3525.72	0.0338204	0.0318926	0.0299326	0.0291722	0.0278093	0.0295181	0.0282119	0.0274674	0.027272	0.026131	0.0233419	0.0242691	0.0258052
3526.2	0.0336467	0.0318604	0.0298445	0.0291065	0.0276244	0.0295121	0.0281247	0.0273624	0.0271762	0.0261494	0.023292	0.0243184	0.0257127
3526.68	0.0334806	0.0318137	0.0297448	0.0290205	0.0274283	0.0294898	0.0280542	0.027258	0.0270679	0.0261595	0.0232726	0.0243425	0.0256089
3527.17	0.0333322	0.0317493	0.0296325	0.0289055	0.0272391	0.0294386	0.0279937	0.027152	0.0269474	0.0261535	0.0232726	0.0243307	0.0255052
3527.65	0.0332087	0.0316695	0.0295118	0.0287577	0.0270739	0.029354	0.0279343	0.0270464	0.0268174	0.0261257	0.0232783	0.0242787	0.0254123
3528.13	0.0331108	0.0315801	0.0293906	0.0285813	0.0269443	0.0292408	0.0278678	0.0269449	0.0266843	0.0260744	0.0232794	0.0241913	0.0253376
3528.61	0.0330333	0.0314896	0.0292775	0.0283877	0.0268538	0.0291121	0.0277907	0.0268526	0.0265578	0.026002	0.0232701	0.0240794	0.0252826
3529.09	0.032966	0.0314033	0.0291781	0.0281915	0.0267983	0.0289828	0.027702	0.0267734	0.0264466	0.0259123	0.0232498	0.0239562	0.0252434
3529.58	0.0328979	0.0313213	0.0290925	0.0280078	0.0267675	0.0288656	0.0276027	0.0267087	0.0263556	0.0258079	0.0232195	0.0238325	0.0252123
3530.06	0.0328205	0.0312388	0.0290169	0.0278476	0.0267495	0.0287671	0.0274931	0.0266579	0.0262834	0.0256895	0.0231786	0.0237152	0.0251815
3530.54	0.0327312	0.0311489	0.0289457	0.0277188	0.026733	0.0286895	0.0273741	0.0266204	0.0262236	0.0255567	0.0231247	0.023607	0.0251453
3531.02	0.0326321	0.0310459	0.0288743	0.0276254	0.0267091	0.0286307	0.0272479	0.0265955	0.0261679	0.0254103	0.0230546	0.0235088	0.0251027
3531.51	0.0325308	0.0309285	0.0288007	0.027569	0.0266723	0.0285859	0.0271196	0.0265831	0.026109	0.0252556	0.0229671	0.0234211	0.0250571
3531.99	0.0324364	0.0308006	0.0287254	0.0275479	0.0266207	0.0285491	0.0269972	0.0265814	0.0260433	0.0251023	0.0228661	0.0233447	0.0250151
3532.47	0.0323573	0.03067	0.0286507	0.0275572	0.0265562	0.0285136	0.0268893	0.0265862	0.0259718	0.0249633	0.0227592	0.0232814	0.024984
3532.95	0.0322978	0.0305458	0.0285784	0.0275887	0.0264833	0.0284724	0.0268012	0.0265892	0.0258984	0.0248512	0.0226573	0.0232334	0.0249688
3533.43	0.0322578	0.0304351	0.028509	0.0276309	0.0264081	0.0284196	0.0267327	0.0265789	0.0258268	0.0247756	0.0225703	0.0232012	0.0249706
3533.91	0.032232	0.0303424	0.0284411	0.0276689	0.0263369	0.0283495	0.0266757	0.0265419	0.0257581	0.0247387	0.0225047	0.0231834	0.0249841
3534.4	0.0322118	0.0302683	0.0283727	0.0276874	0.0262749	0.0282595	0.0266161	0.0264672	0.0256899	0.0247357	0.0224611	0.0231753	0.0249984
3534.88	0.0321862	0.0302117	0.0283025	0.0276732	0.0262254	0.0281498	0.0265373	0.0263493	0.0256163	0.024753	0.0224342	0.0231689	0.0249989
3535.36	0.0321459	0.0301703	0.0282304	0.0276202	0.0261878	0.0280245	0.0264264	0.0261932	0.025531	0.0247723	0.0224139	0.0231532	0.0249715
3535.84	0.0320848	0.0301413	0.0281581	0.0275326	0.0261591	0.0278915	0.0262811	0.0260137	0.0254317	0.0247745	0.0223895	0.023118	0.0249069
3536.33	0.0320023	0.0301222	0.0280873	0.0274247	0.0261337	0.0277599	0.0261123	0.0258328	0.025322	0.0247466	0.0223525	0.023057	0.0248061
3536.81	0.0319019	0.0301094	0.0280179	0.0273151	0.0261056	0.0276364	0.0259413	0.0256708	0.0252116	0.0246854	0.0223002	0.0229717	0.0246801
3537.29	0.0317906	0.030098	0.0279468	0.0272185	0.0260694	0.0275237	0.0257899	0.0255398	0.0251107	0.0245976	0.0222342	0.022871	0.0245468
3537.77	0.0316765	0.0300825	0.0278698	0.02714	0.0260225	0.0274192	0.0256735	0.02544	0.0250262	0.024495	0.0221594	0.0227694	0.0244239
3538.25	0.0315675	0.0300576	0.0277836	0.0270741	0.0259649	0.0273193	0.025596	0.0253641	0.0249591	0.0243902	0.0220796	0.0226824	0.024325
3538.74	0.0314727	0.0300198	0.0276891	0.0270088	0.0258974	0.0272206	0.0255522	0.0253022	0.0249047	0.0242924	0.0219981	0.0226237	0.0242566
3539.22	0.0314008	0.0299676	0.0275919	0.0269327	0.025822	0.0271226	0.0255311	0.0252479	0.0248565	0.0242072	0.0219164	0.0226021	0.0242183
3539.7	0.0313593	0.0299014	0.0275007	0.0268394	0.0257394	0.0270274	0.0255214	0.0251998	0.0248092	0.0241368	0.0218372	0.0226193	0.0242042
3540.18	0.031352	0.0298215	0.0274255	0.0267312	0.0256501	0.0269397	0.0255149	0.0251613	0.0247627	0.0240826	0.021764	0.0226692	0.0242048
3540.66	0.0313767	0.0297269	0.0273735	0.0266186	0.025554	0.0268644	0.0255074	0.0251359	0.0247214	0.0240454	0.0217015	0.0227389	0.0242096
3541.15	0.0314241	0.0296138	0.0273462	0.0265151	0.0254513	0.0268055	0.0254987	0.0251252	0.0246937	0.024028	0.0216545	0.0228123	0.0242099
3541.63	0.031478	0.0294759	0.0273389	0.0264327	0.0253432	0.0267645	0.0254885	0.0251245	0.0246875	0.024033	0.0216265	0.0228725	0.0241988
3542.11	0.0315189	0.0293076	0.0273419	0.0263764	0.0252328	0.026741	0.025476	0.0251247	0.0247065	0.0240625	0.0216178	0.0229064	0.0241745
3542.59	0.0315278	0.0291074	0.0273433	0.0263413	0.0251245	0.0267321	0.0254574	0.0251133	0.0247462	0.024116	0.0216264	0.0229072	0.0241383
3543.07	0.0314916	0.0288819	0.0273322	0.0263137	0.025024	0.0267335	0.025427	0.0250802	0.0247945	0.0241868	0.0216466	0.0228752	0.0240954
3543.56	0.0314062	0.0286478	0.0273014	0.0262757	0.0249364	0.0267378	0.0253791	0.0250207	0.0248323	0.0242622	0.0216718	0.0228182	0.024053
3544.04	0.0312786	0.028431	0.0272473	0.0262114	0.0248644	0.0267359	0.0253116	0.0249393	0.0248396	0.0243227	0.0216955	0.0227486	0.024018
3544.52	0.0311246	0.0282584	0.0271696	0.0261139	0.0248064	0.0267168	0.0252273	0.0248472	0.024801	0.0243463	0.021713	0.0226783	0.0239945
3545	0.0309619	0.0281495	0.0270696	0.0259881	0.0247565	0.0266698	0.0251337	0.0247581	0.0247126	0.0243152	0.0217204	0.0226133	0.0239811
3545.49	0.0308045	0.0281069	0.0269484	0.0258492	0.0247063	0.0265872	0.0250379	0.0246807	0.0245822	0.0242222	0.0217142	0.0225507	0.0239713
3545.97	0.0306605	0.0281163	0.0268078	0.0257148	0.0246484	0.0264694	0.0249444	0.024614	0.0244271	0.0240746	0.0216902	0.0224809	0.0239548
3546.45	0.0305326	0.0281519	0.0266542	0.0255979	0.0245801	0.0263245	0.0248512	0.0245494	0.0242669	0.0238925	0.0216447	0.0223932	0.0239224
3546.93	0.0304238	0.0281872	0.0264984	0.0255022	0.0245032	0.0261686	0.0247526	0.0244767	0.0241177	0.0237024	0.0215746	0.0222831	0.0238692
3547.41	0.0303384	0.0282037	0.0263546	0.025423	0.0244227	0.0260198	0.0246431	0.0243899	0.0239894	0.023528	0.0214815	0.0221554	0.023796
3547.9	0.030283	0.0281946	0.0262353	0.0253518	0.0243432	0.0258926	0.0245207	0.02429	0.0238858	0.023383	0.0213701	0.0220219	0.0237082
3548.38	0.0302614	0.0281615	0.0261474	0.0252822	0.0242667	0.0257949	0.0243884	0.0241838	0.0238067	0.0232704	0.0212481	0.0218973	0.0236127
3548.86	0.0302724	0.0281105	0.0260904	0.0252117	0.0241917	0.025727	0.0242542	0.0240796	0.0237505	0.0231841	0.0211226	0.0217939	0.0235157
3549.34	0.030307	0.0280473	0.0260554	0.0251418	0.0241156	0.0256839	0.0241281	0.0239838	0.0237154	0.0231141	0.0209988	0.0217186	0.0234207
3549.82	0.0303495	0.0279758	0.026029	0.0250775	0.0240339	0.0256569	0.0240204	0.0238999	0.0236985	0.0230495	0.0208781	0.0216725	0.0233293
3550.31	0.0303774	0.0278978	0.0259949	0.0250233	0.0239438	0.0256358	0.0239395	0.0238276	0.0236943	0.0229801	0.0207596	0.0216509	0.0232408
3550.79	0.0303686	0.0278145	0.0259379	0.0249825	0.0238442	0.0256095	0.0238893	0.0237636	0.023694	0.0228984	0.0206398	0.0216429	0.0231538
3551.27	0.0303051	0.0277276	0.0258487	0.0249542	0.023738	0.0255677	0.0238668	0.0237021	0.023685	0.0227992	0.0205166	0.0216336	0.0230672
3551.75	0.0301833	0.0276399	0.0257271	0.0249346	0.0236317	0.0255034	0.0238618	0.0236374	0.023655	0.0226817	0.0203908	0.0216069	0.0229824
3552.24	0.0300161	0.0275533	0.0255834	0.0249169	0.0235332	0.0254144	0.0238584	0.0235644	0.0235957	0.0225496	0.0202683	0.0215511	0.0229019
3552.72	0.0298294	0.0274666	0.0254325	0.0248939	0.023448	0.0253051	0.0238401	0.0234804	0.0235072	0.0224111	0.0201573	0.0214623	0.0228284
3553.2	0.0296488	0.0273755	0.025288	0.0248597	0.0233757	0.0251835	0.0237949	0.0233844	0.0233978	0.0222757	0.0200657	0.0213458	0.0227632
3553.68	0.0294919	0.0272756	0.0251569	0.024811	0.0233116	0.0250595	0.0237185	0.0232769	0.0232785	0.022152	0.0199961	0.0212121	0.0227045
3554.16	0.0293638	0.0271651	0.0250397	0.0247473	0.0232491	0.0249421	0.0236138	0.0231598	0.0231589	0.0220466	0.0199465	0.0210741	0.0226486
3554.65	0.0292625	0.0270485	0.0249338	0.0246703	0.0231845	0.0248383	0.0234885	0.0230374	0.0230435	0.0219632	0.0199109	0.0209433	0.0225912
3555.13	0.0291836	0.0269358	0.0248381	0.0245846	0.0231163	0.024754	0.0233522	0.0229159	0.0229332	0.0219032	0.019882	0.0208297	0.0225276
3555.61	0.029125	0.0268401	0.0247544	0.0244967	0.0230461	0.0246925	0.0232142	0.0228041	0.022826	0.0218655	0.0198539	0.0207409	0.0224542
3556.09	0.0290869	0.0267731	0.0246868	0.0244156	0.0229759	0.0246557	0.0230816	0.0227102	0.0227196	0.021845	0.019823	0.0206823	0.0223683
3556.57	0.0290707	0.02674	0.0246398	0.0243507	0.0229067	0.0246427	0.0229591	0.0226404	0.0226124	0.0218341	0.0197877	0.0206549	0.0222699
3557.06	0.0290745	0.0267373	0.0246168	0.0243095	0.022837	0.0246496	0.0228482	0.0225949	0.0225039	0.0218233	0.0197487	0.0206562	0.0221618
3557.54	0.0290919	0.0267534	0.0246165	0.024296	0.0227627	0.0246702	0.0227479	0.0225685	0.0223952	0.0218034	0.0197081	0.0206779	0.02205
3558.02	0.0291108	0.0267723	0.0246331	0.0243068	0.0226778	0.0246958	0.0226558	0.02255	0.0222879	0.0217679	0.0196674	0.020708	0.0219425
3558.5	0.029117	0.0267783	0.0246556	0.0243315	0.0225767	0.0247159	0.0225689	0.0225273	0.0221839	0.0217153	0.0196275	0.0207312	0.0218478
3558.99	0.0290983	0.026762	0.0246695	0.0243539	0.0224552	0.0247196	0.022485	0.0224897	0.0220852	0.0216488	0.0195878	0.0207324	0.0217713
3559.47	0.0290491	0.0267223	0.0246595	0.0243562	0.0223139	0.0246979	0.0224023	0.0224333	0.0219948	0.0215755	0.0195471	0.0206995	0.0217133
3559.95	0.028973	0.0266655	0.0246121	0.0243241	0.0221579	0.0246455	0.0223196	0.0223624	0.0219165	0.0215033	0.0195039	0.020627	0.0216672
3560.43	0.0288806	0.0266014	0.0245197	0.0242523	0.0219972	0.0245635	0.0222369	0.022288	0.0218551	0.0214383	0.0194567	0.0205176	0.021622
3560.91	0.0287856	0.0265377	0.0243828	0.0241473	0.0218443	0.0244595	0.0221547	0.0222249	0.0218142	0.0213832	0.019405	0.0203826	0.021566
3561.4	0.0286995	0.0264784	0.0242109	0.024024	0.0217117	0.0243468	0.0220749	0.0221861	0.0217951	0.0213375	0.0193494	0.0202388	0.0214929
3561.88	0.0286281	0.0264225	0.0240218	0.0239006	0.0216105	0.0242403	0.0220004	0.0221797	0.0217951	0.0212988	0.0192919	0.0201059	0.021405
3562.36	0.0285715	0.0263677	0.0238378	0.0237926	0.0215476	0.0241528	0.0219357	0.0222076	0.0218072	0.021265	0.0192356	0.0200015	0.0213142
3562.84	0.0285261	0.0263126	0.0236822	0.0237071	0.0215263	0.0240898	0.0218857	0.0222661	0.0218203	0.0212356	0.0191858	0.0199397	0.0212393
3563.32	0.0284886	0.0262582	0.023574	0.0236417	0.0215436	0.0240489	0.0218546	0.0223483	0.021821	0.0212123	0.0191482	0.0199291	0.0212006
3563.81	0.0284559	0.0262057	0.0235239	0.0235848	0.0215909	0.0240186	0.0218447	0.0224448	0.0217959	0.0211971	0.0191297	0.0199715	0.0212139
3564.29	0.0284252	0.0261546	0.0235299	0.0235178	0.0216526	0.0239806	0.0218549	0.0225444	0.0217332	0.0211904	0.0191361	0.0200611	0.0212848
3564.77	0.0283899	0.0260959	0.0235746	0.0234195	0.0217064	0.0239133	0.0218791	0.0226311	0.0216245	0.0211878	0.0191694	0.0201824	0.0214032
3565.25	0.0283376	0.0260118	0.0236238	0.0232706	0.021724	0.0237992	0.0219058	0.0226828	0.0214688	0.0211775	0.0192232	0.0203052	0.021539
3565.74	0.0282483	0.0258779	0.0236319	0.0230619	0.0216788	0.023635	0.0219191	0.0226694	0.0212758	0.0211392	0.0192799	0.0203854	0.0216432
3566.22	0.0281042	0.0256802	0.0235595	0.0228064	0.0215617	0.0234416	0.0219047	0.0225629	0.0210728	0.021053	0.0193109	0.0203737	0.0216606
3566.7	0.0279047	0.0254343	0.0233999	0.0225436	0.0213949	0.0232639	0.0218596	0.0223556	0.0209004	0.020914	0.0192903	0.0202425	0.0215594
3567.18	0.0276777	0.0251905	0.023193	0.0223233	0.0212265	0.0231457	0.0217957	0.0220772	0.0207957	0.0207468	0.019212	0.0200097	0.0213569
3567.66	0.0274657	0.0250052	0.0230035	0.0221752	0.0210998	0.0230989	0.02173	0.0217819	0.0207682	0.0205921	0.0190962	0.0197332	0.0211102
3568.15	0.0273012	0.0249063	0.0228781	0.0220938	0.0210276	0.0230963	0.02167	0.0215161	0.0207965	0.0204831	0.0189731	0.0194715	0.0208779
3568.63	0.0271939	0.0248845	0.0228269	0.0220531	0.0209948	0.0230959	0.0216109	0.0212974	0.0208461	0.0204284	0.0188629	0.0192567	0.0206918
3569.11	0.0271361	0.0249109	0.0228342	0.0220283	0.0209792	0.0230664	0.0215432	0.0211202	0.0208884	0.0204199	0.0187702	0.0190924	0.0205566
3569.59	0.0271132	0.0249542	0.0228752	0.0220065	0.0209643	0.0229962	0.0214605	0.0209698	0.0209076	0.0204418	0.0186885	0.0189698	0.0204645
3570.07	0.0271109	0.0249902	0.0229261	0.0219858	0.0209439	0.0228906	0.0213631	0.0208344	0.0208996	0.0204796	0.018606	0.0188776	0.0204046
3570.56	0.0271172	0.025005	0.022968	0.0219702	0.0209183	0.0227657	0.0212579	0.0207086	0.0208686	0.0205218	0.0185123	0.0188086	0.0203679
3571.04	0.0271237	0.024994	0.0229871	0.021964	0.0208916	0.0226395	0.0211538	0.0205945	0.0208237	0.0205592	0.0183997	0.0187586	0.0203467
3571.52	0.0271261	0.0249598	0.0229742	0.0219679	0.0208677	0.0225268	0.0210584	0.0204982	0.0207748	0.0205834	0.0182659	0.0187258	0.0203338
3572	0.0271219	0.0249104	0.0229243	0.0219771	0.0208484	0.0224352	0.0209736	0.020427	0.0207306	0.0205865	0.0181139	0.0187073	0.0203218
3572.49	0.0271111	0.0248557	0.0228375	0.0219829	0.0208328	0.0223624	0.0208946	0.0203847	0.0206966	0.0205611	0.0179508	0.0186989	0.0203023
3572.97	0.027093	0.0248043	0.0227177	0.0219753	0.0208183	0.0223003	0.0208102	0.0203713	0.0206732	0.0205021	0.0177855	0.0186933	0.0202678
3573.45	0.0270659	0.0247611	0.022575	0.0219471	0.0208015	0.0222374	0.0207085	0.0203795	0.0206572	0.0204081	0.017627	0.0186827	0.0202135
3573.93	0.027027	0.0247263	0.0224232	0.0218967	0.0207817	0.0221658	0.0205833	0.0203996	0.0206425	0.0202832	0.0174809	0.0186597	0.0201386
3574.41	0.0269727	0.0246957	0.0222792	0.0218287	0.0207612	0.0220833	0.0204387	0.0204195	0.0206228	0.0201366	0.0173496	0.0186222	0.0200479
3574.89	0.0269025	0.0246635	0.0221592	0.0217513	0.0207444	0.021994	0.0202912	0.0204299	0.0205933	0.0199806	0.0172325	0.0185725	0.0199502
3575.38	0.0268194	0.0246234	0.0220747	0.0216731	0.0207346	0.021904	0.0201648	0.0204247	0.0205526	0.0198263	0.0171284	0.018518	0.0198551
3575.86	0.0267304	0.024571	0.022029	0.0215991	0.0207323	0.0218181	0.0200829	0.0204026	0.0205016	0.0196819	0.0170363	0.0184677	0.0197693
3576.34	0.0266437	0.0245041	0.0220167	0.0215293	0.0207326	0.0217363	0.0200595	0.0203648	0.0204423	0.0195491	0.0169575	0.0184297	0.0196948
3576.82	0.0265676	0.0244224	0.0220258	0.0214614	0.0207259	0.0216559	0.0200946	0.0203143	0.0203764	0.0194257	0.0168947	0.0184073	0.0196292
3577.31	0.0265055	0.024328	0.0220405	0.0213926	0.0207012	0.0215736	0.0201742	0.0202532	0.0203044	0.019308	0.0168507	0.0183998	0.0195672
3577.79	0.0264562	0.0242246	0.0220458	0.0213225	0.0206502	0.0214899	0.0202746	0.0201842	0.0202265	0.0191942	0.0168268	0.018402	0.0195039
3578.27	0.0264144	0.0241182	0.0220306	0.0212536	0.0205698	0.0214102	0.0203687	0.02011	0.0201435	0.0190865	0.0168211	0.0184077	0.0194383
3578.75	0.0263728	0.0240164	0.0219893	0.0211898	0.020464	0.0213436	0.0204324	0.0200345	0.0200595	0.0189907	0.0168289	0.0184104	0.0193716
3579.23	0.026325	0.0239266	0.0219226	0.0211332	0.0203418	0.0212978	0.0204493	0.0199626	0.0199805	0.0189133	0.0168438	0.0184065	0.019308
3579.72	0.0262684	0.0238546	0.0218363	0.0210827	0.0202137	0.0212757	0.0204141	0.019899	0.019915	0.0188588	0.0168601	0.018394	0.0192511
3580.2	0.0262043	0.0238017	0.0217396	0.0210335	0.0200874	0.0212731	0.0203303	0.0198462	0.0198697	0.0188262	0.0168744	0.0183727	0.0192025
3580.68	0.0261376	0.0237661	0.0216421	0.0209803	0.0199642	0.0212805	0.0202091	0.0198039	0.0198476	0.0188093	0.0168864	0.018343	0.0191605
3581.16	0.0260741	0.023742	0.0215523	0.02092	0.0198412	0.0212879	0.0200649	0.0197685	0.0198452	0.0187986	0.0168984	0.0183044	0.0191208
3581.64	0.0260183	0.0237226	0.0214762	0.020855	0.0197129	0.0212899	0.0199132	0.0197351	0.0198529	0.018784	0.0169124	0.0182566	0.0190792
3582.13	0.0259719	0.0237023	0.0214165	0.020793	0.0195758	0.021288	0.0197685	0.0196986	0.019857	0.0187585	0.0169295	0.0181997	0.0190318
3582.61	0.0259342	0.023677	0.0213723	0.020745	0.0194312	0.0212889	0.0196436	0.0196568	0.0198435	0.0187203	0.0169479	0.0181361	0.0189778
3583.09	0.0259022	0.0236448	0.0213398	0.0207208	0.0192858	0.0213023	0.0195474	0.0196113	0.0198015	0.0186709	0.0169657	0.0180716	0.0189185
3583.57	0.0258724	0.0236055	0.0213127	0.0207255	0.0191502	0.0213343	0.0194839	0.0195676	0.0197272	0.0186165	0.0169805	0.0180136	0.0188574
3584.05	0.0258425	0.023559	0.0212848	0.0207571	0.019036	0.0213854	0.0194517	0.0195344	0.0196238	0.0185634	0.0169936	0.0179714	0.0187998
3584.54	0.0258104	0.0235033	0.0212518	0.0208059	0.0189522	0.0214478	0.0194442	0.019522	0.019501	0.0185175	0.0170089	0.0179533	0.0187514
3585.02	0.0257751	0.0234339	0.0212124	0.0208547	0.0189025	0.0215055	0.019449	0.0195376	0.0193732	0.0184805	0.0170334	0.0179641	0.0187188
3585.5	0.0257345	0.0233431	0.0211687	0.0208804	0.0188827	0.0215346	0.0194484	0.0195814	0.0192544	0.0184476	0.0170714	0.0179996	0.0187077
3585.98	0.0256852	0.0232222	0.0211264	0.0208561	0.0188814	0.0215071	0.0194217	0.0196397	0.0191556	0.0184053	0.0171199	0.0180437	0.018721
3586.47	0.0256237	0.0230693	0.0210916	0.0207615	0.0188805	0.0213994	0.0193524	0.0196802	0.0190805	0.0183341	0.0171605	0.0180657	0.0187553
3586.95	0.0255493	0.0228977	0.0210674	0.0205991	0.018864	0.0212079	0.0192415	0.0196603	0.0190239	0.0182193	0.0171619	0.0180329	0.0187972
3587.43	0.0254669	0.0227388	0.0210474	0.0204045	0.0188268	0.0209624	0.0191165	0.0195536	0.0189771	0.0180698	0.0170948	0.0179312	0.0188244
3587.91	0.0253832	0.0226258	0.0210165	0.0202324	0.0187763	0.0207146	0.019019	0.0193731	0.0189343	0.01792	0.016956	0.0177814	0.0188159
3588.39	0.0253027	0.0225724	0.0209604	0.0201223	0.0187241	0.0205085	0.0189766	0.0191673	0.0188957	0.0178096	0.0167714	0.0176246	0.0187626
3588.88	0.0252254	0.0225688	0.0208741	0.0200804	0.0186776	0.0203607	0.0189876	0.0189846	0.0188636	0.01776	0.0165787	0.0174962	0.0186719
3589.36	0.0251517	0.0225945	0.020764	0.0200895	0.0186413	0.0202661	0.0190317	0.0188544	0.0188391	0.0177688	0.0164064	0.0174094	0.0185601
3589.84	0.0250838	0.0226306	0.0206441	0.0201254	0.0186183	0.0202141	0.0190848	0.0187819	0.0188195	0.0178197	0.0162687	0.0173614	0.0184458
3590.32	0.0250269	0.0226648	0.0205286	0.0201685	0.0186128	0.0201969	0.0191295	0.0187592	0.0188009	0.0178934	0.016167	0.017341	0.0183439
3590.8	0.0249871	0.0226898	0.0204295	0.0202039	0.0186282	0.0202107	0.0191561	0.0187717	0.0187777	0.0179716	0.0160957	0.0173362	0.0182639
3591.29	0.0249692	0.0227024	0.0203528	0.0202214	0.0186659	0.0202538	0.0191608	0.0188023	0.0187442	0.0180406	0.0160441	0.0173358	0.0182085
3591.77	0.0249743	0.0227015	0.020298	0.020213	0.0187232	0.0203207	0.0191437	0.018833	0.0186947	0.0180898	0.0159982	0.0173316	0.0181737
3592.25	0.024999	0.0226888	0.0202594	0.0201741	0.0187914	0.0204011	0.0191064	0.0188467	0.0186241	0.0181141	0.0159417	0.0173182	0.01815
3592.73	0.0250331	0.0226699	0.0202278	0.0201043	0.018857	0.020478	0.0190494	0.0188295	0.0185279	0.0181129	0.0158595	0.0172947	0.0181241
3593.22	0.0250616	0.0226538	0.0201943	0.020011	0.0189038	0.0205316	0.0189732	0.0187758	0.0184041	0.018092	0.0157405	0.0172638	0.0180843
3593.7	0.0250663	0.0226512	0.0201553	0.0199098	0.0189172	0.0205449	0.0188782	0.0186918	0.018255	0.0180611	0.0155829	0.0172329	0.0180237
3594.18	0.0250338	0.0226706	0.020113	0.0198216	0.0188921	0.0205122	0.0187679	0.018596	0.0180883	0.0180311	0.0153967	0.0172098	0.017944
3594.66	0.0249595	0.0227114	0.0200754	0.019765	0.0188332	0.0204405	0.0186488	0.0185131	0.0179164	0.0180079	0.0152018	0.0171993	0.0178534
3595.14	0.024851	0.0227633	0.0200499	0.0197478	0.0187547	0.020347	0.0185305	0.0184632	0.0177543	0.0179896	0.0150223	0.0171977	0.0177619
3595.63	0.0247246	0.0228079	0.0200397	0.0197634	0.018672	0.0202486	0.0184222	0.0184517	0.017616	0.0179667	0.014878	0.0171941	0.0176756
3596.11	0.0246004	0.0228272	0.0200425	0.0197957	0.0185959	0.0201559	0.0183314	0.0184685	0.0175128	0.0179284	0.0147802	0.0171723	0.0175962
3596.59	0.024495	0.0228092	0.0200537	0.0198257	0.0185286	0.0200713	0.0182618	0.018492	0.0174528	0.0178676	0.0147316	0.0171167	0.017522
3597.07	0.024419	0.0227518	0.0200691	0.0198397	0.0184649	0.0199932	0.0182135	0.018498	0.0174406	0.017784	0.0147276	0.017016	0.0174519
3597.55	0.0243754	0.0226611	0.0200867	0.0198313	0.0183954	0.0199195	0.0181838	0.0184662	0.0174767	0.0176834	0.0147596	0.0168665	0.0173865
3598.04	0.0243594	0.0225495	0.0201066	0.0198021	0.018311	0.0198514	0.0181669	0.0183858	0.0175568	0.0175754	0.0148158	0.0166725	0.0173284
3598.52	0.0243604	0.022431	0.0201288	0.0197587	0.018206	0.0197914	0.0181545	0.0182574	0.0176702	0.0174688	0.0148816	0.0164471	0.0172807
3599	0.0243641	0.0223177	0.0201504	0.0197092	0.0180825	0.0197419	0.0181368	0.0180943	0.0177988	0.0173682	0.0149416	0.0162097	0.0172426
3599.48	0.0243553	0.0222168	0.0201652	0.0196594	0.0179503	0.0196985	0.0181043	0.0179189	0.0179193	0.0172727	0.0149825	0.0159849	0.0172111
3599.97	0.0243239	0.0221304	0.0201654	0.0196112	0.0178263	0.0196506	0.0180513	0.0177589	0.0180075	0.0171771	0.0149955	0.0157948	0.0171802
3600.45	0.0242676	0.0220558	0.0201459	0.019562	0.0177277	0.0195819	0.0179785	0.0176371	0.0180454	0.0170771	0.0149813	0.0156558	0.0171455
3600.93	0.0241942	0.0219898	0.0201068	0.0195079	0.0176657	0.0194791	0.0178943	0.0175663	0.0180266	0.0169735	0.0149476	0.0155715	0.0171074

## Sheet: Figure 3b
	20 ℃	30 ℃	40 ℃	50 ℃	60 ℃	70 ℃	80 ℃	90 ℃	100 ℃	110 ℃	120 ℃	130 ℃	140 ℃
Wavenumber (cm-1)	Absorbance (arb.units)	Absorbance (arb.units)	Absorbance (arb.units)	Absorbance (arb.units)	Absorbance (arb.units)	Absorbance (arb.units)	Absorbance (arb.units)	Absorbance (arb.units)	Absorbance (arb.units)	Absorbance (arb.units)	Absorbance (arb.units)	Absorbance (arb.units)	Absorbance (arb.units)
1500.35	0.134055	0.140081	0.137697	0.138758	0.137075	0.139403	0.136835	0.139857	0.141071	0.141213	0.140576	0.13894	0.146306
1500.83	0.137933	0.144183	0.141741	0.142917	0.141004	0.143187	0.14051	0.143459	0.144357	0.144407	0.143628	0.141782	0.14887
1501.31	0.141786	0.148261	0.145757	0.147038	0.144876	0.146902	0.144096	0.14697	0.147533	0.147469	0.14654	0.144476	0.151286
1501.79	0.145542	0.152241	0.149675	0.151048	0.148628	0.150495	0.147545	0.150342	0.150559	0.15037	0.149288	0.147002	0.153537
1502.28	0.149131	0.156051	0.153423	0.154872	0.152198	0.153906	0.150805	0.153522	0.153395	0.153077	0.151846	0.149336	0.155606
1502.76	0.152499	0.159633	0.156943	0.15845	0.155533	0.157088	0.153836	0.156468	0.156001	0.155561	0.154186	0.151457	0.157476
1503.24	0.155621	0.162956	0.160202	0.161748	0.158603	0.160015	0.156617	0.159154	0.158356	0.157806	0.156289	0.153349	0.159135
1503.72	0.15851	0.166031	0.163212	0.164771	0.161415	0.162689	0.159159	0.161586	0.160459	0.159818	0.15815	0.155013	0.160584
1504.2	0.161239	0.168928	0.166037	0.167583	0.164024	0.165169	0.16152	0.163812	0.162346	0.161635	0.15979	0.15647	0.161841
1504.69	0.163985	0.171824	0.168847	0.170343	0.166577	0.167591	0.163837	0.165947	0.164101	0.163343	0.161259	0.15777	0.162941
1505.17	0.167117	0.175089	0.171994	0.173371	0.169376	0.170239	0.166378	0.168223	0.165889	0.165099	0.162649	0.159004	0.163942
1505.65	0.171348	0.179431	0.176146	0.177261	0.172987	0.173631	0.16962	0.171039	0.167972	0.167139	0.16407	0.16029	0.164895
1506.13	0.177772	0.18593	0.182307	0.182863	0.178241	0.178502	0.174192	0.174922	0.170635	0.169682	0.165563	0.161686	0.165762
1506.62	0.187053	0.195217	0.191026	0.190545	0.185548	0.185149	0.180238	0.179981	0.173784	0.172519	0.16683	0.16294	0.166238
1507.1	0.197399	0.205466	0.200527	0.198611	0.193331	0.192047	0.186204	0.184905	0.176384	0.174573	0.16716	0.163359	0.165816
1507.58	0.205098	0.212984	0.207334	0.20407	0.198679	0.196574	0.189741	0.187743	0.177272	0.174844	0.166207	0.162538	0.16444
1508.06	0.208846	0.216538	0.210368	0.206192	0.200794	0.198134	0.190526	0.188254	0.176594	0.173668	0.164484	0.160908	0.162631
1508.54	0.210005	0.217522	0.210998	0.206293	0.200894	0.197907	0.189767	0.187453	0.175157	0.171886	0.162545	0.159004	0.160775
1509.03	0.209964	0.217316	0.21053	0.205507	0.200071	0.196883	0.188373	0.186083	0.173424	0.169915	0.160551	0.157003	0.158913
1509.51	0.209333	0.216503	0.209498	0.204254	0.198748	0.195417	0.186641	0.184365	0.171477	0.167794	0.158433	0.154851	0.156935
1509.99	0.208219	0.215165	0.207968	0.202546	0.196953	0.193509	0.184543	0.18225	0.169223	0.165417	0.156057	0.152425	0.15471
1510.47	0.206532	0.213195	0.205832	0.200252	0.194582	0.191043	0.181958	0.17962	0.166546	0.162661	0.153309	0.14962	0.152135
1510.95	0.204168	0.210484	0.202986	0.197265	0.191547	0.187929	0.178794	0.176394	0.163373	0.159458	0.150136	0.146387	0.149168
1511.44	0.201111	0.207023	0.199432	0.193582	0.187864	0.184183	0.175063	0.172597	0.159728	0.155836	0.14657	0.142765	0.145844
1511.92	0.197473	0.202946	0.195303	0.189347	0.183677	0.179949	0.170898	0.168378	0.155742	0.151925	0.142741	0.13889	0.142284
1512.4	0.193466	0.198495	0.19084	0.184803	0.179224	0.175464	0.166518	0.163968	0.151618	0.147918	0.138833	0.13495	0.138653
1512.88	0.189327	0.193931	0.186297	0.180212	0.174747	0.170971	0.162151	0.159596	0.147557	0.144003	0.135024	0.131127	0.135113
1513.36	0.185222	0.189437	0.181848	0.175752	0.170407	0.166629	0.157948	0.155412	0.14369	0.140302	0.131422	0.127535	0.131762
1513.85	0.181182	0.185044	0.177518	0.171454	0.166219	0.162459	0.153927	0.151431	0.140026	0.136819	0.12803	0.124182	0.128599
1514.33	0.177071	0.180602	0.173153	0.167168	0.162027	0.15831	0.149947	0.147506	0.136437	0.133431	0.124726	0.12095	0.125512
1514.81	0.172577	0.175774	0.168417	0.162566	0.157501	0.153864	0.145707	0.143333	0.13265	0.12988	0.121261	0.117596	0.122273
1515.29	0.167259	0.170086	0.162839	0.157181	0.152183	0.148679	0.140785	0.138487	0.128285	0.125805	0.117293	0.113781	0.118569
1515.78	0.16071	0.163104	0.155984	0.150577	0.14565	0.142347	0.134784	0.132574	0.122981	0.120863	0.1125	0.109174	0.114106
1516.26	0.152884	0.154786	0.147803	0.142682	0.137849	0.134816	0.127637	0.125529	0.116671	0.114975	0.106823	0.103689	0.108835
1516.74	0.144406	0.145803	0.138948	0.134114	0.129404	0.126686	0.119892	0.117902	0.109836	0.108581	0.100697	0.0977249	0.103163
1517.22	0.136397	0.137348	0.130601	0.126012	0.121443	0.119042	0.112578	0.110717	0.103386	0.102527	0.0949391	0.0920669	0.0978473
1517.7	0.129795	0.130408	0.12374	0.119337	0.114906	0.112789	0.106565	0.104834	0.0980987	0.0975488	0.0902418	0.0874039	0.0935275
1518.18	0.124848	0.125234	0.118623	0.114353	0.110038	0.108164	0.102097	0.100489	0.0941939	0.0938665	0.0867973	0.0839451	0.0903728
1518.67	0.121213	0.121446	0.11488	0.110719	0.106488	0.10483	0.0988729	0.0973743	0.0914039	0.0912443	0.0843623	0.0814697	0.0881493
1519.15	0.118279	0.11839	0.111872	0.107824	0.103645	0.102202	0.0963501	0.0949457	0.0892486	0.0892441	0.0825071	0.0795641	0.0864505
1519.63	0.115374	0.115349	0.108895	0.104993	0.100842	0.0996437	0.0939314	0.0926109	0.0872046	0.0873822	0.080768	0.0777721	0.0848374
1520.11	0.111825	0.111603	0.105243	0.10155	0.0974153	0.0965187	0.0910175	0.0897807	0.0847527	0.0851716	0.0786854	0.0756392	0.082876
1520.6	0.107072	0.106563	0.100333	0.0969292	0.0928209	0.0922908	0.087096	0.0859595	0.0814548	0.0821834	0.0758685	0.0727802	0.0802
1521.08	0.101042	0.100163	0.0940942	0.0910407	0.0869999	0.0868661	0.0820578	0.0810571	0.0772217	0.0782906	0.0722242	0.0691166	0.0767379
1521.56	0.0945702	0.0933147	0.087407	0.0846933	0.0807819	0.0809918	0.0765758	0.0757537	0.0726328	0.0739844	0.068244	0.0651557	0.0729815
1522.04	0.0890038	0.0874668	0.0816882	0.0792211	0.0754892	0.0759178	0.0718084	0.0711904	0.0686748	0.070175	0.0647868	0.0617591	0.0697639
1522.52	0.0850836	0.0834	0.0777087	0.075368	0.0718287	0.0723511	0.0684285	0.0680102	0.0659083	0.0674274	0.0623528	0.0594107	0.0675511
1523.01	0.082584	0.0808553	0.0752237	0.0729193	0.0695559	0.0701007	0.0662752	0.0660322	0.0641776	0.0656467	0.0608168	0.0579638	0.0662008
1523.49	0.0808938	0.0791654	0.0735863	0.0712728	0.068058	0.0686053	0.0648346	0.0647354	0.0630313	0.0644389	0.0597896	0.0570145	0.0653217
1523.97	0.0795155	0.0777912	0.0722719	0.0699348	0.0668428	0.0674012	0.0636769	0.0636888	0.0620948	0.0634593	0.0589441	0.05623	0.0645908
1524.45	0.0781868	0.0764468	0.0710009	0.0686412	0.0656507	0.0662359	0.0625665	0.0626539	0.0611627	0.0625095	0.0580988	0.055428	0.0638302
1524.93	0.0768336	0.0750484	0.0696878	0.0673104	0.064405	0.0650261	0.0614264	0.0615492	0.0601657	0.0615138	0.0571908	0.0545482	0.0629813
1525.42	0.0754977	0.0736382	0.0683656	0.0659731	0.0631409	0.063793	0.0602779	0.060393	0.0591228	0.0604764	0.0562339	0.0536103	0.0620649
1525.9	0.0742658	0.0723107	0.0671161	0.0647055	0.0619392	0.062601	0.0591834	0.059252	0.0580934	0.059441	0.055279	0.0526728	0.0611429
1526.38	0.0732041	0.0711449	0.0660063	0.063569	0.0608663	0.0615042	0.0581934	0.0581915	0.0571343	0.0584513	0.0543752	0.0517914	0.0602765
1526.86	0.0723212	0.0701618	0.0650518	0.0625761	0.0599389	0.0605168	0.0573172	0.0572424	0.0562698	0.0575274	0.0535449	0.0509901	0.0594944
1527.35	0.0715815	0.0693331	0.0642287	0.0617032	0.0591338	0.0596231	0.0565325	0.0564014	0.0554947	0.0566675	0.0527852	0.0502625	0.058791
1527.83	0.0709468	0.0686224	0.0635103	0.0609269	0.0584252	0.0588108	0.0558187	0.0556572	0.0547991	0.0558684	0.0520895	0.0495976	0.0581494
1528.31	0.0704059	0.0680177	0.0628941	0.0602494	0.0578107	0.0580915	0.0551795	0.0550117	0.0541877	0.0551422	0.0514654	0.0489995	0.0575649
1528.79	0.069972	0.0675305	0.0623976	0.0596926	0.0573086	0.0574946	0.0546381	0.0544802	0.0536794	0.0545129	0.0509321	0.0484891	0.057049
1529.27	0.0696604	0.0671749	0.0620363	0.059276	0.0569362	0.0570451	0.0542178	0.0540758	0.0532906	0.054002	0.0505072	0.0480883	0.0566176
1529.76	0.0694682	0.0669476	0.0618046	0.0589968	0.0566913	0.0567446	0.0539233	0.053795	0.0530216	0.0536144	0.0501932	0.0478046	0.0562759
1530.24	0.0693688	0.0668209	0.0616712	0.0588258	0.0565456	0.0565659	0.0537341	0.0536122	0.0528508	0.0533333	0.0499724	0.0476239	0.0560109
1530.72	0.0693188	0.0667493	0.0615854	0.0587134	0.0564512	0.0564595	0.0536094	0.0534838	0.0527385	0.053124	0.0498099	0.047511	0.0557919
1531.2	0.0692722	0.066682	0.0614925	0.0586043	0.0563527	0.0563648	0.0534976	0.0533575	0.0526361	0.0529421	0.0496622	0.0474164	0.0555769
1531.68	0.0691969	0.0665792	0.0613482	0.0584525	0.056201	0.0562249	0.0533492	0.0531829	0.0524948	0.0527422	0.049486	0.0472837	0.0553214
1532.17	0.0690939	0.0664298	0.0611392	0.058239	0.0559706	0.0560016	0.0531297	0.052925	0.0522791	0.0524892	0.0492495	0.0470596	0.0549922
1532.65	0.0690107	0.0662675	0.0609018	0.0579912	0.0556811	0.0556994	0.0528399	0.0525853	0.051984	0.0521736	0.0489481	0.0467163	0.0545905
1533.13	0.0690302	0.0661679	0.0607228	0.057784	0.0554063	0.0553818	0.0525299	0.052218	0.0516528	0.051826	0.0486199	0.0462811	0.0541712
1533.61	0.0692067	0.0661953	0.0606841	0.0576935	0.0552347	0.0551433	0.0522778	0.0519108	0.0513611	0.0515063	0.048329	0.0458416	0.053824
1534.1	0.0695028	0.0663378	0.0607855	0.0577261	0.0551944	0.0550348	0.0521274	0.0517156	0.0511592	0.0512556	0.0481163	0.0454864	0.0536032
1534.58	0.0698166	0.0665155	0.0609449	0.0578139	0.0552329	0.0550258	0.0520558	0.0516121	0.0510351	0.0510662	0.0479677	0.0452388	0.053486
1535.06	0.0700669	0.066653	0.0610769	0.0578837	0.055277	0.0550513	0.0520107	0.0515445	0.0509435	0.0509024	0.0478426	0.0450629	0.0534105
1535.54	0.0702291	0.0667201	0.0611419	0.0579015	0.0552847	0.0550665	0.051956	0.0514713	0.0508496	0.0507369	0.0477109	0.0449133	0.0533278
1536.02	0.0703218	0.0667256	0.0611441	0.0578739	0.0552522	0.0550598	0.0518841	0.0513808	0.0507439	0.0505636	0.0475652	0.0447634	0.0532192
1536.51	0.0703816	0.0666973	0.0611104	0.0578299	0.0551995	0.0550443	0.0518084	0.051284	0.0506361	0.050394	0.0474161	0.0446071	0.0530893
1536.99	0.070449	0.0666681	0.0610749	0.0578077	0.0551567	0.055045	0.0517533	0.0512038	0.0505472	0.0502504	0.0472829	0.0444522	0.0529547
1537.47	0.0705595	0.0666657	0.0610685	0.0578453	0.0551543	0.055088	0.0517449	0.0511662	0.0504985	0.0501597	0.0471857	0.0443108	0.0528337
1537.95	0.070736	0.0667067	0.0611093	0.0579713	0.0552119	0.0551901	0.0518021	0.0511909	0.0505023	0.050145	0.0471362	0.044188	0.0527357
1538.43	0.0709796	0.0667874	0.0611918	0.0581911	0.0553263	0.055346	0.0519232	0.0512775	0.0505448	0.0502142	0.0471243	0.044068	0.0526472
1538.92	0.0712602	0.0668854	0.0612794	0.0584709	0.0554563	0.0555147	0.0520714	0.0513906	0.0505693	0.0503418	0.0471053	0.0438994	0.052517
1539.4	0.0715231	0.0669841	0.0613207	0.0587296	0.0555261	0.0556242	0.0521731	0.0514551	0.0504774	0.0504564	0.047006	0.0436032	0.0522659
1539.88	0.07174	0.0671381	0.0613189	0.058885	0.0554865	0.0556329	0.05217	0.0514044	0.0502058	0.0504673	0.0467929	0.0431535	0.0518673
1540.36	0.0719813	0.067496	0.0614064	0.0589628	0.0554253	0.0556321	0.0521239	0.0512907	0.0498714	0.0503684	0.0465818	0.0427082	0.0514756
1540.85	0.0723663	0.0681477	0.0617395	0.05911	0.0555251	0.0557977	0.0522006	0.051281	0.0497326	0.0502842	0.0465796	0.042532	0.0513473
1541.33	0.0729044	0.0689804	0.0622961	0.0594101	0.0558453	0.0561728	0.0524697	0.0514619	0.0499004	0.0503185	0.0468411	0.042708	0.0515535
1541.81	0.0734927	0.069796	0.0629154	0.0598024	0.0562785	0.0566379	0.0528439	0.0517618	0.0502606	0.0504426	0.0472385	0.0430947	0.0519444
1542.29	0.0740292	0.0704632	0.0634572	0.0601806	0.0566895	0.0570495	0.0531969	0.0520629	0.0506416	0.0505606	0.047616	0.0435121	0.0523357
1542.77	0.0744695	0.0709427	0.0638641	0.0604792	0.0570008	0.0573212	0.0534446	0.0522843	0.0509283	0.0505919	0.0478781	0.043843	0.0526119
1543.26	0.0748229	0.0712607	0.0641495	0.0606904	0.0572003	0.0574324	0.0535612	0.052401	0.0510782	0.0505017	0.0479965	0.0440406	0.0527358
1543.74	0.0751315	0.0714815	0.0643725	0.0608517	0.0573259	0.0574187	0.0535714	0.052435	0.0511095	0.0503072	0.047998	0.0441146	0.0527351
1544.22	0.0754413	0.0716793	0.0646022	0.0610177	0.0574376	0.0573511	0.0535321	0.0524363	0.0510808	0.0500671	0.0479441	0.0441145	0.0526813
1544.7	0.0757734	0.0719044	0.0648798	0.0612249	0.0575822	0.0573024	0.0535029	0.0524529	0.0510565	0.0498524	0.0478986	0.0440999	0.052651
1545.18	0.076113	0.0721627	0.0651977	0.0614697	0.057768	0.0573118	0.0535152	0.0525043	0.051073	0.0497079	0.0478946	0.04411	0.0526854
1545.67	0.076425	0.0724271	0.0655145	0.061719	0.0579693	0.0573758	0.0535656	0.0525788	0.0511281	0.0496367	0.0479267	0.0441503	0.0527777
1546.15	0.0766795	0.0726638	0.0657873	0.0619367	0.0581519	0.0574672	0.0536317	0.0526514	0.0511972	0.0496152	0.0479687	0.0442047	0.0528943
1546.63	0.0768653	0.0728538	0.0659934	0.062103	0.0582937	0.0575603	0.0536931	0.0527022	0.0512566	0.0496161	0.0479964	0.044255	0.0530017
1547.11	0.076989	0.0729971	0.0661326	0.0622187	0.058391	0.057643	0.0537424	0.0527258	0.051295	0.0496242	0.0479999	0.044293	0.0530813
1547.59	0.0770694	0.0731088	0.0662234	0.0623009	0.0584563	0.057719	0.0537861	0.0527299	0.0513165	0.0496391	0.0479852	0.0443239	0.053133
1548.08	0.0771304	0.0732117	0.0662931	0.0623759	0.058512	0.0578028	0.0538404	0.0527329	0.0513378	0.0496723	0.0479711	0.044364	0.0531712
1548.56	0.0771946	0.0733278	0.0663706	0.0624715	0.0585823	0.0579116	0.0539236	0.0527557	0.0513808	0.0497389	0.0479845	0.0444343	0.0532191
1549.04	0.0772754	0.0734682	0.0664748	0.062605	0.0586833	0.0580533	0.0540443	0.0528127	0.0514621	0.0498461	0.0480474	0.0445479	0.0532977
1549.52	0.0773693	0.0736237	0.0666028	0.0627721	0.0588099	0.0582154	0.0541903	0.0528996	0.0515802	0.0499807	0.048164	0.0446982	0.0534114
1550.01	0.0774554	0.0737663	0.0667284	0.0629456	0.0589359	0.0583658	0.0543283	0.052991	0.0517097	0.0501091	0.0483114	0.0448529	0.0535407
1550.49	0.0775093	0.0738665	0.0668171	0.0630914	0.0590281	0.0584699	0.0544231	0.053055	0.0518159	0.0501958	0.0484526	0.0449724	0.053652
1550.97	0.0775179	0.0739132	0.0668502	0.0631926	0.0590694	0.0585134	0.0544598	0.0530745	0.0518772	0.0502271	0.0485618	0.0450359	0.053722
1551.45	0.0774848	0.0739174	0.0668327	0.0632579	0.0590662	0.058508	0.0544511	0.0530564	0.0518982	0.0502185	0.04864	0.0450516	0.0537513
1551.93	0.077423	0.0739014	0.0667851	0.0633115	0.0590411	0.0584798	0.0544254	0.053025	0.0519023	0.0502027	0.0487104	0.0450505	0.0537622
1552.42	0.0773429	0.0738843	0.0667303	0.0633777	0.0590184	0.058455	0.0544112	0.053007	0.0519188	0.0502138	0.0488053	0.0450704	0.0537864
1552.9	0.0772473	0.0738716	0.0666816	0.0634682	0.0590124	0.0584485	0.0544247	0.0530215	0.0519695	0.0502739	0.04895	0.0451414	0.0538514
1553.38	0.0771273	0.0738515	0.0666372	0.0635741	0.0590213	0.0584571	0.054462	0.05307	0.0520593	0.0503832	0.0491511	0.0452741	0.053969
1553.86	0.0769684	0.0737976	0.0665809	0.0636661	0.0590269	0.0584602	0.0544975	0.0531337	0.0521713	0.0505158	0.0493877	0.0454514	0.0541258
1554.34	0.0767602	0.0736825	0.0664911	0.0637073	0.0590031	0.05843	0.0544944	0.0531792	0.0522727	0.0506284	0.0496164	0.0456302	0.0542848
1554.83	0.0765072	0.0734966	0.0663572	0.0636749	0.0589338	0.0583497	0.0544256	0.0531776	0.0523337	0.0506839	0.0497916	0.0457618	0.054402
1555.31	0.0762306	0.0732576	0.0661899	0.0635779	0.0588256	0.0582268	0.0542931	0.0531218	0.0523484	0.0506756	0.0498928	0.0458174	0.0544507
1555.79	0.0759567	0.0729998	0.0660175	0.0634513	0.0587069	0.0580919	0.0541273	0.0530314	0.0523411	0.0506327	0.0499344	0.045802	0.0544342
1556.27	0.0757007	0.0727558	0.0658715	0.0633372	0.058611	0.0579831	0.0539709	0.0529391	0.0523562	0.0506062	0.0499548	0.0457449	0.0543779
1556.76	0.0754508	0.072533	0.0657677	0.0632624	0.0585595	0.0579296	0.0538609	0.0528743	0.0524433	0.0506492	0.0499979	0.0456817	0.0543136
1557.24	0.0751456	0.0722956	0.0656884	0.0632206	0.0585441	0.0579411	0.0538172	0.0528511	0.052649	0.0508038	0.0501023	0.0456441	0.0542705
1557.72	0.074641	0.0719352	0.0655499	0.0631493	0.0585015	0.0579927	0.0538336	0.0528613	0.0530062	0.0510878	0.0503	0.0456653	0.0542853
1558.2	0.0737081	0.071267	0.0651747	0.0629149	0.058289	0.058006	0.0538666	0.0528735	0.0534964	0.0514582	0.0506193	0.0458085	0.0544375
1558.68	0.0722853	0.0702258	0.0644158	0.0624164	0.0577823	0.0578818	0.0538535	0.052872	0.0539684	0.0517659	0.051059	0.0461756	0.0548634
1559.16	0.0709308	0.0692339	0.0635367	0.0618656	0.0571793	0.0576693	0.0538127	0.052922	0.0542138	0.0518806	0.0515454	0.0467755	0.055583
1559.65	0.0702667	0.0687853	0.0630195	0.0616116	0.0568579	0.0575621	0.0538472	0.0530953	0.0542739	0.051913	0.0519908	0.0474292	0.0563696
1560.13	0.0701746	0.0687958	0.0629116	0.0616614	0.0568557	0.0576151	0.0539828	0.0533573	0.0543358	0.0520211	0.0523866	0.0479995	0.0570473
1560.61	0.0702915	0.0689778	0.0630031	0.0618428	0.0570037	0.0577542	0.0541697	0.0536406	0.0544684	0.0522244	0.0527518	0.0484762	0.057607
1561.09	0.0704197	0.0691689	0.0631423	0.0620398	0.0571786	0.0579113	0.0543616	0.0539049	0.054654	0.0524796	0.0530936	0.0488833	0.0580832
1561.58	0.0704946	0.0693142	0.0632646	0.0622077	0.057327	0.0580534	0.0545346	0.0541366	0.0548646	0.0527507	0.0534151	0.0492405	0.0585031
1562.06	0.0705096	0.0694089	0.0633537	0.0623435	0.0574385	0.0581758	0.0546858	0.0543404	0.0550887	0.0530233	0.0537268	0.049567	0.0588889
1562.54	0.0704813	0.0694709	0.0634203	0.0624683	0.0575284	0.0582947	0.054831	0.0545378	0.0553365	0.0533069	0.0540542	0.0498912	0.0592689
1563.02	0.0704376	0.0695327	0.0634929	0.0626215	0.0576323	0.0584441	0.0550029	0.0547657	0.0556387	0.0536319	0.0544382	0.0502542	0.0596818
1563.5	0.0704136	0.0696345	0.0636111	0.0628508	0.0577981	0.0586681	0.0552462	0.0550708	0.0560386	0.0540421	0.0549273	0.0507059	0.0601736
1563.99	0.0704438	0.069814	0.063814	0.063198	0.0580728	0.0590068	0.0556027	0.0554949	0.0565744	0.0545778	0.0555595	0.0512882	0.0607814
1564.47	0.0705503	0.0700903	0.0641214	0.063675	0.0584793	0.059474	0.0560901	0.0560515	0.0572529	0.0552511	0.0563346	0.0520099	0.0615101
1564.95	0.0707331	0.0704521	0.0645198	0.0642507	0.0589991	0.0600425	0.056684	0.0567099	0.0580328	0.0560273	0.0572003	0.0528306	0.0623172
1565.43	0.0709713	0.0708626	0.0649667	0.0648617	0.0595775	0.0606535	0.0573261	0.0574061	0.0588368	0.056836	0.0580684	0.0536722	0.063127
1565.91	0.0712419	0.0712844	0.0654175	0.0654493	0.0601559	0.0612509	0.057956	0.058078	0.0595911	0.0576076	0.0588615	0.0544596	0.0638678
1566.4	0.0715391	0.071706	0.0658537	0.0659932	0.0607071	0.0618143	0.0585476	0.0587017	0.0602634	0.0583114	0.0595497	0.0551586	0.0645085
1566.88	0.0718893	0.0721563	0.0663002	0.0665261	0.061253	0.0623745	0.0591244	0.0593053	0.0608775	0.0589684	0.0601633	0.0557896	0.0650699
1567.36	0.072355	0.0727069	0.0668263	0.0671304	0.0618663	0.0630091	0.0597573	0.0599659	0.0615066	0.0596469	0.0607828	0.0564201	0.065617
1567.84	0.0730331	0.0734671	0.0675411	0.067929	0.0626618	0.0638329	0.0605554	0.0607972	0.0622616	0.0604469	0.0615236	0.0571499	0.0662451
1568.33	0.07404	0.0745676	0.0685761	0.069063	0.0637749	0.0649721	0.0616413	0.0619231	0.0632669	0.0614745	0.062511	0.0580852	0.0670582
1568.81	0.0754593	0.0761038	0.070029	0.0706322	0.0653019	0.0665023	0.0630933	0.0634164	0.0646066	0.0627891	0.0638257	0.0592895	0.0681236
1569.29	0.077248	0.0780367	0.0718652	0.0725917	0.0671976	0.0683534	0.0648527	0.065206	0.0662364	0.0643264	0.0654178	0.0607094	0.069403
1569.77	0.0791875	0.0801375	0.0738605	0.0746999	0.0692228	0.0702752	0.0666862	0.0670442	0.0679444	0.0658796	0.0670733	0.0621526	0.0707247
1570.25	0.0809942	0.0821044	0.0757161	0.0766455	0.0710713	0.0719776	0.0683159	0.0686487	0.0694689	0.0672231	0.0685356	0.0634022	0.0718851
1570.74	0.0825091	0.0837657	0.0772611	0.0782592	0.0725769	0.0733281	0.0696089	0.0698946	0.0706786	0.0682688	0.0696822	0.0643682	0.0727903
1571.22	0.0837465	0.0851333	0.0785072	0.0795636	0.0737638	0.074378	0.0706081	0.0708387	0.0716072	0.069076	0.0705534	0.0651014	0.0734772
1571.7	0.0848017	0.0863071	0.0795544	0.0806686	0.0747419	0.0752502	0.0714281	0.071605	0.0723582	0.0697542	0.0712547	0.065702	0.0740333
1572.18	0.0857639	0.0873801	0.0804972	0.0816737	0.0756101	0.0760452	0.0721654	0.0722957	0.0730212	0.0703878	0.0718747	0.0662494	0.0745298
1572.66	0.0866868	0.0884081	0.0813927	0.0826378	0.0764262	0.0768184	0.0728747	0.0729666	0.0736471	0.0710204	0.0724613	0.0667835	0.0750032
1573.15	0.0876007	0.0894204	0.082272	0.0835905	0.0772167	0.077593	0.0735807	0.0736411	0.0742581	0.0716676	0.0730328	0.0673164	0.075463
1573.63	0.0885399	0.0904499	0.0831661	0.0845634	0.0780046	0.0783887	0.0743032	0.074335	0.0748698	0.0723389	0.0735999	0.0678514	0.0759097
1574.11	0.0895799	0.0915708	0.0841428	0.085625	0.0788443	0.0792551	0.075088	0.0750869	0.0755177	0.0730623	0.074189	0.0684058	0.0763544
1574.59	0.0908766	0.0929408	0.0853466	0.0869207	0.0798594	0.0803058	0.076037	0.0759859	0.0762842	0.073907	0.0748683	0.069033	0.0768411
1575.08	0.0926815	0.0948182	0.0870151	0.0886853	0.0812628	0.0817318	0.07732	0.0771832	0.0773088	0.0749899	0.0757562	0.0698325	0.0774592
1575.56	0.0952606	0.0974803	0.0894062	0.0911637	0.0832967	0.0837376	0.0791154	0.0788385	0.0787404	0.0764261	0.0769812	0.0709156	0.0783209
1576.04	0.0986602	0.100984	0.092576	0.0943875	0.0860353	0.0863541	0.0814441	0.0809703	0.0805994	0.0782048	0.0785614	0.0723015	0.0794693
1576.52	0.102502	0.104949	0.0961775	0.0979864	0.0891924	0.0892769	0.0840279	0.0833258	0.0826578	0.0800969	0.0803005	0.0738232	0.0807828
1577	0.10618	0.108757	0.0996377	0.101387	0.0922606	0.0920255	0.0864373	0.0855172	0.0845594	0.0817829	0.0818919	0.0752132	0.0820291
1577.49	0.109327	0.112024	0.102597	0.104252	0.0949033	0.094311	0.0884197	0.0873174	0.0860918	0.0830959	0.0831549	0.0763096	0.0830467
1577.97	0.11197	0.114772	0.105069	0.106621	0.0971127	0.0961593	0.0900031	0.0887536	0.0872732	0.0840807	0.0841082	0.0771244	0.0838239
1578.45	0.114352	0.117244	0.107274	0.108729	0.0990698	0.0977618	0.0913603	0.0899825	0.0882408	0.084879	0.0848723	0.0777617	0.0844385
1578.93	0.116731	0.119701	0.109448	0.110816	0.100977	0.0993176	0.0926675	0.0911624	0.0891333	0.0856252	0.0855677	0.0783282	0.0849807
1579.41	0.119294	0.122331	0.111759	0.113046	0.102977	0.100964	0.0940436	0.092398	0.0900423	0.0864049	0.0862732	0.0788953	0.0855139
1579.9	0.122132	0.125221	0.114289	0.115489	0.105134	0.102763	0.0955379	0.0937286	0.091002	0.0872497	0.0870172	0.0794905	0.0860662
1580.38	0.125241	0.128362	0.117027	0.118124	0.107431	0.104699	0.0971338	0.0951332	0.0919964	0.0881429	0.0877846	0.0801033	0.0866324
1580.86	0.128535	0.131666	0.119889	0.120862	0.109788	0.106701	0.0987641	0.0965442	0.0929729	0.0890346	0.0885309	0.0806962	0.0871838
1581.34	0.131876	0.134993	0.122749	0.123572	0.112091	0.108662	0.100336	0.097875	0.0938672	0.0898623	0.0892029	0.0812238	0.0876849
1581.83	0.13512	0.138204	0.125482	0.126136	0.114234	0.110485	0.101767	0.0990514	0.094629	0.0905774	0.0897628	0.081654	0.0881113
1582.31	0.13816	0.1412	0.128003	0.128478	0.116155	0.112107	0.10301	0.100037	0.0952419	0.0911624	0.0902038	0.081982	0.0884628
1582.79	0.14094	0.143935	0.130276	0.130575	0.117837	0.113512	0.10406	0.100837	0.095721	0.09163	0.0905468	0.0822289	0.0887619
1583.27	0.143432	0.146389	0.13229	0.132427	0.119287	0.114703	0.104929	0.101474	0.0960946	0.0920051	0.0908242	0.0824258	0.0890399
1583.75	0.145598	0.148525	0.134025	0.134017	0.120503	0.11568	0.105625	0.101963	0.0963812	0.0923039	0.0910596	0.082595	0.0893201
1584.23	0.147372	0.150271	0.13543	0.135294	0.121453	0.116418	0.106133	0.102303	0.0965796	0.0925231	0.0912587	0.0827416	0.0896092
1584.72	0.148667	0.151535	0.136433	0.136187	0.122088	0.116881	0.106425	0.102472	0.0966749	0.0926465	0.0914145	0.0828566	0.0898999
1585.2	0.149416	0.152246	0.13698	0.136643	0.122374	0.117046	0.106482	0.102459	0.0966578	0.0926639	0.0915228	0.0829319	0.0901827
1585.68	0.149617	0.152401	0.137073	0.136666	0.122321	0.11693	0.10632	0.102284	0.0965423	0.0925887	0.0915966	0.082975	0.0904602
1586.16	0.149339	0.152076	0.136783	0.136332	0.121997	0.116602	0.105998	0.101999	0.0963723	0.0924631	0.0916698	0.0830142	0.090753
1586.65	0.148706	0.151407	0.136222	0.135762	0.121505	0.116157	0.1056	0.101678	0.0962088	0.0923484	0.0917883	0.083093	0.0910944
1587.13	0.147845	0.150532	0.135511	0.135079	0.120946	0.115689	0.105206	0.101396	0.0961123	0.0923042	0.0919932	0.083254	0.0915184
1587.61	0.146848	0.149557	0.134736	0.134373	0.120396	0.115264	0.104874	0.101201	0.096124	0.092371	0.0923074	0.0835259	0.0920453
1588.09	0.145766	0.148536	0.133943	0.133688	0.119887	0.114908	0.104631	0.101115	0.0962592	0.0925619	0.0927312	0.0839147	0.092676
1588.57	0.144623	0.147496	0.133151	0.133036	0.119426	0.114626	0.104477	0.101135	0.0965129	0.0928678	0.093248	0.0844077	0.093394
1589.06	0.143446	0.146461	0.132379	0.132428	0.119019	0.114417	0.10441	0.101252	0.0968731	0.0932707	0.0938392	0.0849841	0.0941754
1589.54	0.142299	0.145485	0.131672	0.131898	0.118692	0.1143	0.104441	0.10147	0.0973344	0.0937594	0.0944964	0.0856285	0.0950035
1590.02	0.141274	0.144652	0.131104	0.131508	0.118496	0.114318	0.104597	0.101806	0.0979036	0.0943363	0.095227	0.0863385	0.0958759
1590.5	0.14047	0.144052	0.130752	0.131328	0.118489	0.11452	0.104914	0.102287	0.0985937	0.0950137	0.0960466	0.0871227	0.0968028
1590.98	0.139956	0.143749	0.130669	0.131402	0.118713	0.114938	0.105414	0.102929	0.0994107	0.0957999	0.0969639	0.08799	0.0977942
1591.47	0.139744	0.143749	0.130858	0.131732	0.119168	0.11557	0.106093	0.103728	0.100342	0.0966871	0.0979694	0.0889374	0.0988488
1591.95	0.13979	0.144007	0.131275	0.132271	0.119816	0.116374	0.106916	0.10465	0.101356	0.0976463	0.0990318	0.0899449	0.0999472
1592.43	0.140015	0.144445	0.131847	0.132944	0.120592	0.117286	0.107831	0.105648	0.102406	0.0986346	0.100108	0.0909804	0.101057
1592.91	0.14034	0.144981	0.132502	0.133677	0.121432	0.118241	0.108789	0.106677	0.103454	0.099609	0.101158	0.0920103	0.102147
1593.4	0.140706	0.145563	0.13319	0.13442	0.122293	0.119196	0.109756	0.107709	0.104475	0.100541	0.10216	0.0930124	0.103195
1593.88	0.141091	0.146164	0.133898	0.135157	0.123158	0.120135	0.110725	0.108737	0.105466	0.10142	0.103112	0.0939792	0.1042
1594.36	0.141491	0.146781	0.134627	0.135886	0.124024	0.12106	0.111699	0.109765	0.106436	0.102248	0.104024	0.0949115	0.105171
1594.84	0.141896	0.147392	0.135366	0.136592	0.124878	0.121962	0.11267	0.110782	0.107383	0.103018	0.104892	0.0958024	0.10611
1595.32	0.142264	0.147946	0.13607	0.137228	0.125674	0.122803	0.1136	0.11175	0.108276	0.103705	0.105691	0.096625	0.106998
1595.81	0.142524	0.148355	0.136658	0.137711	0.126336	0.123511	0.114422	0.112604	0.109062	0.104262	0.106371	0.0973314	0.107796
1596.29	0.142593	0.14853	0.137036	0.137957	0.126783	0.12401	0.115061	0.11327	0.109678	0.104638	0.106876	0.0978696	0.108454
1596.77	0.142418	0.148413	0.137139	0.13791	0.12696	0.124244	0.115462	0.113696	0.110078	0.104801	0.107172	0.0982047	0.108939
1597.25	0.14199	0.148001	0.136948	0.137565	0.126857	0.124201	0.115615	0.113872	0.110252	0.104749	0.107262	0.0983342	0.109248
1597.73	0.141341	0.147335	0.136493	0.136967	0.126507	0.123912	0.115545	0.113824	0.110224	0.104516	0.107177	0.0982861	0.109408
1598.22	0.140519	0.146475	0.135821	0.136172	0.12596	0.123428	0.115297	0.113597	0.110032	0.104145	0.106964	0.098103	0.109459
1598.7	0.13956	0.145465	0.134973	0.135226	0.125251	0.122789	0.114907	0.113226	0.109706	0.103672	0.106657	0.0978219	0.109435
1599.18	0.138469	0.144311	0.133959	0.13414	0.124387	0.122009	0.114385	0.112722	0.109258	0.10311	0.106264	0.0974601	0.109348
1599.66	0.13722	0.142987	0.13276	0.132888	0.123344	0.121072	0.11371	0.11207	0.108674	0.102449	0.105769	0.0970116	0.109184
1600.14	0.135771	0.141449	0.131343	0.131433	0.122089	0.119945	0.11285	0.111243	0.107931	0.101664	0.105142	0.0964566	0.108911
1600.63	0.134098	0.139666	0.129689	0.129748	0.1206	0.118606	0.111779	0.11022	0.107015	0.100738	0.104363	0.0957774	0.108499
1601.11	0.13221	0.137649	0.127815	0.127848	0.118892	0.11706	0.110504	0.10901	0.105933	0.0996733	0.103436	0.0949738	0.10794
1601.59	0.13016	0.135454	0.125779	0.125787	0.117024	0.115352	0.109066	0.107654	0.104725	0.0984995	0.102397	0.0940691	0.107251
1602.07	0.128029	0.133166	0.123662	0.12365	0.115076	0.113548	0.107531	0.106214	0.103447	0.0972649	0.1013	0.0931017	0.10647
1602.56	0.125902	0.130872	0.121545	0.121518	0.113128	0.111722	0.105968	0.10475	0.102149	0.096018	0.100195	0.0921107	0.10564
1603.04	0.123835	0.128635	0.119481	0.119447	0.111233	0.109924	0.104423	0.103304	0.100866	0.0947908	0.0991096	0.0911193	0.104786
1603.52	0.121855	0.126484	0.117492	0.11746	0.10941	0.108179	0.102918	0.101886	0.0996039	0.0935927	0.0980409	0.0901306	0.103912
1604	0.11996	0.124423	0.115575	0.115553	0.107652	0.10649	0.10145	0.100492	0.098356	0.0924166	0.0969699	0.089134	0.103005
1604.48	0.118141	0.122445	0.113719	0.113715	0.105946	0.104853	0.100012	0.0991125	0.0971125	0.091252	0.0958754	0.0881178	0.102047
1604.97	0.116392	0.120544	0.111919	0.11194	0.104284	0.103268	0.0986015	0.0977443	0.0958711	0.0900933	0.0947471	0.0870776	0.101029
1605.45	0.114711	0.118722	0.110177	0.110227	0.102667	0.101738	0.097223	0.0963925	0.0946366	0.0889411	0.0935869	0.0860161	0.0999501
1605.93	0.113097	0.116974	0.108492	0.108574	0.101093	0.100261	0.0958801	0.0950623	0.0934125	0.0877953	0.0923997	0.0849364	0.0988117
1606.41	0.111543	0.115283	0.106853	0.106967	0.0995521	0.0988239	0.0945643	0.0937474	0.0921903	0.086647	0.0911837	0.0838327	0.0976097
1606.89	0.110022	0.113617	0.105232	0.105372	0.0980153	0.097395	0.0932483	0.092425	0.0909449	0.0854725	0.0899235	0.0826843	0.0963284
1607.38	0.108497	0.111932	0.103591	0.103748	0.0964438	0.0959292	0.0918904	0.0910589	0.0896393	0.0842386	0.0885942	0.0814605	0.0949451
1607.86	0.10693	0.110189	0.101892	0.102054	0.0948023	0.094384	0.0904477	0.0896134	0.0882397	0.0829147	0.0871735	0.080133	0.0934429
1608.34	0.1053	0.108375	0.100121	0.10028	0.0930778	0.0927398	0.0888973	0.0880714	0.0867332	0.0814893	0.0856589	0.0786931	0.0918264
1608.82	0.103615	0.106508	0.0982946	0.0984455	0.0912897	0.0910119	0.0872494	0.086445	0.0851381	0.0799791	0.0840748	0.0771612	0.0901282
1609.31	0.101907	0.104628	0.0964522	0.096598	0.0894814	0.0892435	0.0855443	0.0847714	0.0834976	0.078424	0.0824653	0.0755826	0.0884011
1609.79	0.100213	0.102779	0.0946373	0.0947869	0.0877007	0.0874865	0.0838341	0.0830959	0.0818613	0.0768709	0.0808772	0.0740104	0.0867003
1610.27	0.0985666	0.10099	0.0928799	0.0930451	0.0859814	0.0857813	0.0821635	0.0814547	0.0802678	0.0753576	0.079344	0.0724892	0.0850666
1610.75	0.0969814	0.099268	0.0911912	0.0913833	0.0843367	0.0841477	0.080559	0.0798688	0.0787375	0.073907	0.0778802	0.0710459	0.0835203
1611.23	0.095461	0.0976082	0.0895706	0.0897979	0.0827658	0.0825895	0.0790309	0.078347	0.0772769	0.072529	0.0764877	0.0696918	0.0820651
1611.72	0.0940049	0.0960076	0.0880164	0.0882833	0.0812649	0.081104	0.0775814	0.0768948	0.0758881	0.0712289	0.0751646	0.0684292	0.0806977
1612.2	0.0926164	0.0944725	0.0865344	0.0868424	0.0798363	0.0796923	0.0762126	0.0755204	0.0745755	0.0700127	0.0739132	0.067258	0.0794141
1612.68	0.0913041	0.0930185	0.0851375	0.0854868	0.0784893	0.0783612	0.0749301	0.0742357	0.0733485	0.0688894	0.0727407	0.066179	0.0782144
1613.16	0.0900772	0.0916626	0.0838397	0.084231	0.0772359	0.0771197	0.0737398	0.0730514	0.0722157	0.0678665	0.0716559	0.0651921	0.0770995
1613.64	0.0889384	0.0904135	0.0826465	0.083081	0.0760804	0.0759717	0.0726427	0.0719699	0.0711802	0.0669456	0.0706616	0.0642929	0.0760673
1614.13	0.0878771	0.0892614	0.0815464	0.0820254	0.0750117	0.0749082	0.0716277	0.0709783	0.0702312	0.0661151	0.0697482	0.0634672	0.0751069
1614.61	0.0868624	0.0881702	0.0805016	0.0810246	0.0739955	0.0738993	0.0706656	0.070042	0.0693388	0.0653448	0.0688879	0.0626848	0.074194
1615.09	0.085842	0.0870766	0.0794466	0.0800079	0.0729718	0.0728913	0.0697056	0.0691022	0.06845	0.0645816	0.0680325	0.0618969	0.0732884
1615.57	0.0847552	0.0859037	0.0783018	0.0788862	0.0718674	0.0718173	0.0686866	0.0680888	0.067499	0.0637563	0.0671232	0.0610443	0.0723437
1616.06	0.0835736	0.0846083	0.0770214	0.0776015	0.0706418	0.0706385	0.0675748	0.0669626	0.0664442	0.062819	0.0661264	0.0600928	0.0713384
1616.54	0.0823577	0.0832508	0.075667	0.0762073	0.0693531	0.069406	0.0664208	0.0657787	0.065327	0.061799	0.0650863	0.0590872	0.0703204
1617.02	0.0812585	0.0820008	0.0744175	0.0748855	0.0681661	0.0682718	0.065368	0.0646946	0.0642856	0.0608259	0.0641329	0.0581623	0.069409
1617.5	0.0804171	0.0810251	0.0734525	0.0738301	0.0672445	0.0673911	0.0645594	0.0638675	0.0634661	0.0600495	0.0633963	0.0574569	0.0687177
1617.98	0.0798696	0.0803733	0.072831	0.0731135	0.0666389	0.0668167	0.0640402	0.0633476	0.0629237	0.0595355	0.0629184	0.0570204	0.0682765
1618.47	0.0795581	0.0799852	0.0724949	0.072685	0.0662934	0.0665009	0.0637625	0.0630823	0.0626194	0.0592561	0.0626557	0.0568127	0.0680404
1618.95	0.0793948	0.0797644	0.0723458	0.0724471	0.0661153	0.0663585	0.0636445	0.0629836	0.0624787	0.0591428	0.0625353	0.0567591	0.0679386
1619.43	0.0793048	0.0796286	0.0722963	0.0723126	0.0660248	0.0663134	0.063613	0.0629748	0.0624341	0.0591294	0.0624936	0.0567915	0.0679094
1619.91	0.0792389	0.0795238	0.0722882	0.0722235	0.0659693	0.0663131	0.0636179	0.0630047	0.0624394	0.0591696	0.0624884	0.056862	0.0679096
1620.39	0.079172	0.0794244	0.0722908	0.072151	0.0659239	0.0663298	0.0636323	0.0630493	0.0624711	0.0592383	0.0624996	0.0569442	0.0679167
1620.88	0.0791029	0.0793293	0.0722986	0.0720926	0.0658889	0.0663585	0.0636517	0.0631089	0.0625273	0.0593318	0.0625275	0.0570329	0.0679292
1621.36	0.0790535	0.0792603	0.0723297	0.0720688	0.0658885	0.0664176	0.063695	0.0632081	0.0626267	0.0594664	0.0625914	0.0571462	0.0679694
1621.84	0.0790687	0.0792587	0.0724227	0.0721183	0.0659675	0.0665453	0.0638026	0.0633917	0.0628052	0.059674	0.0627271	0.0573232	0.0680839
1622.32	0.0792039	0.0793726	0.0726232	0.0722846	0.0661769	0.066787	0.0640256	0.0637084	0.0631024	0.0599893	0.0629735	0.0576132	0.0683316
1622.81	0.0794975	0.0796301	0.0729582	0.0725889	0.0665435	0.067168	0.0643976	0.0641793	0.0635348	0.0604232	0.0633472	0.0580476	0.0687522
1623.29	0.0799352	0.0800118	0.0734073	0.0730044	0.0670395	0.0676629	0.0649023	0.0647672	0.0640704	0.0609406	0.0638177	0.0586066	0.0693252
1623.77	0.0804477	0.0804544	0.0739076	0.0734659	0.0675893	0.068203	0.0654741	0.0653885	0.0646397	0.0614734	0.0643173	0.0592205	0.0699677
1624.25	0.0809597	0.080897	0.0743996	0.0739159	0.0681235	0.0687246	0.066045	0.0659716	0.0651835	0.0619679	0.0647866	0.0598184	0.0705884
1624.73	0.081439	0.0813222	0.0748683	0.0743431	0.0686245	0.0692126	0.0665924	0.0665029	0.0656932	0.062421	0.0652138	0.0603758	0.0711462
1625.21	0.0819071	0.0817599	0.0753471	0.0747822	0.069129	0.0697039	0.0671464	0.0670276	0.0662094	0.0628759	0.0656336	0.0609213	0.071662
1625.7	0.082419	0.0822674	0.075897	0.0752918	0.0697038	0.0702656	0.067769	0.0676208	0.0667986	0.0633985	0.0661061	0.0615156	0.0721958
1626.18	0.0830397	0.0829077	0.0765854	0.0759336	0.070422	0.0709717	0.0685308	0.0683631	0.0675311	0.0640577	0.0666977	0.0622278	0.0728212
1626.66	0.0838262	0.0837336	0.0774685	0.0767577	0.0713439	0.0718857	0.069491	0.0693208	0.0684641	0.0649087	0.0674668	0.063116	0.0736049
1627.14	0.0848084	0.084771	0.078574	0.0777866	0.0724982	0.0730407	0.070677	0.070526	0.0696227	0.0659773	0.0684472	0.0642091	0.0745873
1627.63	0.0859748	0.0860048	0.0798866	0.0790052	0.0738667	0.0744221	0.072069	0.0719593	0.0709853	0.0672443	0.0696338	0.065491	0.0757639
1628.11	0.087273	0.0873819	0.081349	0.0803624	0.0753864	0.0759677	0.0736018	0.073552	0.0724866	0.0686499	0.0709778	0.0669035	0.0770827
1628.59	0.0886355	0.0888362	0.0828914	0.081798	0.0769801	0.0775984	0.0751988	0.0752199	0.0740485	0.0701211	0.0724098	0.0683764	0.0784698
1629.07	0.0900174	0.0903248	0.0844692	0.0832757	0.0785989	0.0792613	0.0768141	0.076909	0.0756232	0.0716126	0.0738755	0.0698668	0.0798688
1629.55	0.0914124	0.0918432	0.0860792	0.0847948	0.080239	0.0809491	0.0784489	0.0786148	0.0772088	0.0731211	0.0753567	0.0713751	0.0812638
1630.04	0.092839	0.0934094	0.0877429	0.0863753	0.0819248	0.0826842	0.0801334	0.0803647	0.0788312	0.0746702	0.0768613	0.0729282	0.0826686
1630.52	0.0943146	0.0950392	0.0894783	0.0880316	0.083679	0.0844881	0.0818937	0.0821845	0.0805141	0.0762807	0.0784015	0.0745486	0.0840997
1631	0.0958375	0.0967277	0.0912814	0.0897579	0.0855014	0.0863593	0.0837312	0.0840762	0.0822573	0.0779519	0.079975	0.0762364	0.0855581
1631.48	0.0973845	0.0984488	0.0931232	0.091526	0.0873672	0.0882706	0.0856193	0.086014	0.0840351	0.0796591	0.0815624	0.0779651	0.0870235
1631.96	0.0989215	0.100167	0.0949635	0.0932992	0.0892393	0.0901816	0.0875175	0.0879583	0.0858092	0.0813661	0.0831359	0.0796956	0.0884642
1632.45	0.100426	0.101861	0.0967762	0.0950548	0.0910936	0.0920648	0.089397	0.0898817	0.0875533	0.0830481	0.08468	0.0813986	0.0898568
1632.93	0.101914	0.103552	0.09858	0.0968135	0.0929503	0.0939388	0.091273	0.0918029	0.0892852	0.0847216	0.086216	0.0830851	0.0912114
1633.41	0.103471	0.105336	0.100474	0.0986723	0.0949096	0.0959055	0.0932426	0.0938245	0.0911009	0.0864767	0.0878317	0.084838	0.0925983
1633.89	0.105291	0.107423	0.102677	0.10084	0.0971894	0.098191	0.0955233	0.0961718	0.0932125	0.0885117	0.0897109	0.086845	0.0941771
1634.38	0.107692	0.110156	0.105551	0.103659	0.100151	0.101171	0.0984789	0.0992182	0.0959709	0.0911533	0.092154	0.0894166	0.0962139
1634.86	0.111079	0.113954	0.109546	0.107551	0.10424	0.105309	0.10256	0.10342	0.0998083	0.0948013	0.0955239	0.0929302	0.0990397
1635.34	0.115682	0.11904	0.114904	0.112729	0.10969	0.11085	0.108006	0.109007	0.104946	0.0996564	0.0999973	0.0975691	0.102834
1635.82	0.121106	0.124956	0.121147	0.118721	0.116015	0.117287	0.114331	0.115454	0.110902	0.105263	0.105143	0.10289	0.107254
1636.3	0.126304	0.130565	0.127069	0.124375	0.122007	0.123364	0.120319	0.121502	0.116493	0.11052	0.109944	0.107849	0.111431
1636.79	0.130421	0.13497	0.131709	0.128788	0.126715	0.128092	0.125008	0.12618	0.120799	0.114578	0.113622	0.111655	0.114672
1637.27	0.133391	0.138139	0.135025	0.131938	0.130108	0.131447	0.128369	0.129482	0.123803	0.117428	0.116175	0.114323	0.11695
1637.75	0.135614	0.140521	0.137493	0.134286	0.132667	0.133934	0.130886	0.131925	0.125984	0.119513	0.118016	0.116284	0.118604
1638.23	0.137463	0.142518	0.13954	0.13624	0.134817	0.136006	0.132992	0.133958	0.127762	0.121218	0.1195	0.117904	0.119933
1638.71	0.139119	0.144323	0.141373	0.137992	0.136758	0.137877	0.134885	0.135787	0.129336	0.122718	0.12079	0.119341	0.121072
1639.2	0.140605	0.145954	0.143013	0.139565	0.138503	0.139569	0.13658	0.137426	0.130724	0.124022	0.121899	0.120591	0.122026
1639.68	0.14186	0.147341	0.144389	0.14089	0.139972	0.141002	0.137995	0.138791	0.131856	0.125056	0.122764	0.121574	0.122736
1640.16	0.142803	0.148396	0.145414	0.141886	0.141072	0.142077	0.139032	0.13978	0.132646	0.125738	0.123314	0.122199	0.123136
1640.64	0.143387	0.149064	0.146038	0.142506	0.141747	0.142733	0.139638	0.140338	0.133049	0.126028	0.123512	0.122421	0.1232
1641.12	0.143615	0.149351	0.146269	0.142757	0.142009	0.142975	0.139829	0.140476	0.133079	0.125947	0.123374	0.12226	0.122954
1641.61	0.143534	0.149305	0.146165	0.142691	0.141918	0.142858	0.13967	0.140261	0.132798	0.125565	0.122956	0.121787	0.122463
1642.09	0.1432	0.148986	0.145789	0.142368	0.141545	0.142452	0.13924	0.13977	0.132279	0.124964	0.122323	0.121085	0.121796
1642.57	0.14265	0.148435	0.145184	0.141824	0.140935	0.141807	0.138593	0.139061	0.131572	0.1242	0.121519	0.120217	0.121
1643.05	0.14189	0.147657	0.14435	0.141061	0.140093	0.140932	0.137738	0.138145	0.130682	0.123289	0.120557	0.119202	0.120088
1643.54	0.140892	0.146625	0.143252	0.140047	0.138984	0.139801	0.136644	0.136992	0.129579	0.122208	0.119419	0.11802	0.119034
1644.02	0.1396	0.145279	0.141827	0.13872	0.137544	0.138353	0.135245	0.13554	0.128198	0.120902	0.118061	0.116619	0.11779
1644.5	0.137926	0.143526	0.139972	0.136983	0.135667	0.136489	0.133438	0.133682	0.126437	0.119281	0.116412	0.114909	0.116279
1644.98	0.135717	0.141194	0.13751	0.134658	0.133176	0.134033	0.131042	0.131235	0.124126	0.117184	0.114344	0.11274	0.114379
1645.46	0.132708	0.13798	0.134132	0.131438	0.129765	0.130679	0.127747	0.127886	0.120984	0.11434	0.111635	0.109862	0.111896
1645.95	0.128542	0.133465	0.129419	0.126899	0.12502	0.126004	0.123129	0.123207	0.116645	0.110379	0.107989	0.105944	0.108591
1646.43	0.123019	0.127397	0.123123	0.120792	0.118707	0.119759	0.116929	0.11695	0.110929	0.10508	0.103248	0.100814	0.104364
1646.91	0.11659	0.12026	0.115758	0.11362	0.111351	0.112444	0.109639	0.10963	0.104345	0.098873	0.0978061	0.0949124	0.0996029
1647.39	0.110403	0.113355	0.108661	0.106712	0.104291	0.105387	0.102586	0.102594	0.0981135	0.092904	0.0926427	0.0893185	0.0951687
1647.88	0.105438	0.107814	0.102983	0.101209	0.0986654	0.099738	0.0969282	0.0969968	0.0932282	0.0881643	0.0885724	0.084924	0.0917312
1648.36	0.101871	0.103856	0.0989357	0.0973158	0.0946684	0.095712	0.0928943	0.093044	0.0898199	0.0848329	0.0857113	0.081853	0.0893486
1648.84	0.0993571	0.101104	0.0961241	0.0946358	0.091899	0.0929204	0.0901056	0.090335	0.0875007	0.0825666	0.0837474	0.0797622	0.0877289
1649.32	0.0975014	0.0991087	0.0940881	0.0927081	0.0898958	0.0909071	0.0881124	0.0884075	0.0858508	0.0809684	0.0823369	0.0782762	0.0865722
1649.8	0.0960233	0.0975503	0.0925018	0.0912082	0.0883343	0.0893486	0.086596	0.0869367	0.0845846	0.0797597	0.0812438	0.0771371	0.085679
1650.29	0.0947461	0.0962289	0.091161	0.0899341	0.0870102	0.088043	0.0853591	0.0857215	0.083531	0.0787702	0.0803247	0.0761865	0.0849312
1650.77	0.0935363	0.0949989	0.0899163	0.0887408	0.0857723	0.0868429	0.0842605	0.0846168	0.0825706	0.0778815	0.0794811	0.07531	0.0842463
1651.25	0.0922316	0.093692	0.0885943	0.0874636	0.0844438	0.0855797	0.0831365	0.083457	0.0815678	0.076966	0.0786041	0.0743788	0.0835317
1651.73	0.0905479	0.0920181	0.0868971	0.0858239	0.0827237	0.0839668	0.0816987	0.0819572	0.0802871	0.075809	0.0775102	0.0731778	0.082629
1652.21	0.0879916	0.0894632	0.0843041	0.083337	0.0800975	0.081503	0.0794195	0.0796145	0.078305	0.0740298	0.0758708	0.0713436	0.0812605
1652.7	0.0840412	0.0854551	0.0802473	0.0794817	0.076029	0.0776383	0.0756692	0.0758618	0.0751336	0.0711839	0.0733094	0.0684992	0.079116
1653.18	0.079039	0.0802756	0.0750388	0.074569	0.0708863	0.0726603	0.0706305	0.0709526	0.0709656	0.067425	0.0699778	0.064903	0.0763417
1653.66	0.0746379	0.0755987	0.0703855	0.0702094	0.0663913	0.0681993	0.0659471	0.0664979	0.0671583	0.0639548	0.0669381	0.0617643	0.0738387
1654.14	0.0719746	0.0726577	0.0675103	0.0675402	0.0637057	0.0654336	0.0629389	0.0636993	0.0647521	0.0617174	0.0650044	0.0598951	0.0722746
1654.62	0.0707098	0.0711699	0.0660978	0.066251	0.0624569	0.0640661	0.0613983	0.0622861	0.0635374	0.0605447	0.0640145	0.0590196	0.0714906
1655.11	0.0701342	0.0704276	0.0654223	0.065653	0.0619038	0.0634021	0.0606294	0.0615714	0.0629357	0.0599278	0.0635166	0.0586085	0.0711003
1655.59	0.0698147	0.0699839	0.0650349	0.0653213	0.061602	0.0630107	0.0601722	0.0611217	0.0625764	0.0595375	0.0632218	0.0583489	0.0708632
1656.07	0.0695632	0.0696392	0.0647397	0.0650678	0.0613634	0.062704	0.0598148	0.060747	0.062294	0.0592255	0.0629996	0.0581125	0.0706776
1656.55	0.0693093	0.0693166	0.0644637	0.0648197	0.0611215	0.0624128	0.059473	0.0603785	0.0620252	0.0589344	0.0627973	0.0578591	0.0705067
1657.04	0.0690313	0.0689906	0.0641841	0.0645516	0.0608585	0.062116	0.0591178	0.059998	0.0617498	0.0586444	0.0625947	0.0575831	0.0703403
1657.52	0.0687294	0.0686594	0.0638989	0.0642611	0.060577	0.061812	0.0587457	0.0596095	0.0614664	0.0583523	0.0623864	0.0572928	0.0701769
1658	0.0684177	0.0683362	0.063618	0.0639609	0.0602916	0.0615101	0.0583677	0.0592291	0.0611838	0.0580639	0.0621769	0.0570032	0.0700184
1658.48	0.0681197	0.068044	0.0633591	0.0636761	0.0600245	0.0612268	0.0580043	0.0588796	0.0609172	0.0577923	0.0619788	0.0567322	0.0698685
1658.96	0.067863	0.0678097	0.0631431	0.0634369	0.0598009	0.0609822	0.05768	0.0585849	0.0606838	0.0575543	0.0618084	0.0564968	0.0697316
1659.45	0.067672	0.0676548	0.062988	0.063271	0.0596412	0.0607932	0.0574165	0.0583637	0.0604969	0.0573652	0.0616817	0.0563091	0.0696116
1659.93	0.0675595	0.0675882	0.062902	0.063194	0.0595544	0.0606691	0.0572256	0.058223	0.0603612	0.0572338	0.0616063	0.056172	0.0695092
1660.41	0.0675253	0.0676022	0.0628826	0.0632055	0.0595345	0.0606073	0.0571056	0.058155	0.06027	0.0571577	0.0615788	0.0560772	0.0694208
1660.89	0.0675589	0.0676754	0.0629167	0.063292	0.0595626	0.0605941	0.0570428	0.0581389	0.0602061	0.0571231	0.0615834	0.0560069	0.0693392
1661.37	0.0676478	0.0677836	0.0629904	0.0634349	0.0596146	0.0606103	0.0570167	0.0581458	0.0601494	0.0571082	0.0615975	0.0559385	0.0692564
1661.86	0.0677885	0.0679133	0.0630993	0.0636238	0.0596744	0.060641	0.0570112	0.0581514	0.0600873	0.0570921	0.0616015	0.0558545	0.0691706
1662.34	0.0679913	0.068075	0.063255	0.0638638	0.0597475	0.0606865	0.0570247	0.0581495	0.0600265	0.057068	0.061592	0.0557551	0.069093
1662.82	0.0682721	0.0682983	0.0634786	0.0641694	0.0598606	0.0607629	0.0570721	0.0581573	0.0599935	0.0570502	0.0615867	0.0556623	0.0690459
1663.3	0.0686301	0.0686054	0.063779	0.0645438	0.0600404	0.0608882	0.0571693	0.0582026	0.0600157	0.0570643	0.0616119	0.0556061	0.0690494
1663.79	0.0690395	0.0689882	0.0641384	0.0649648	0.0602896	0.0610643	0.0573174	0.0582995	0.0600993	0.0571274	0.0616792	0.0556023	0.0691061
1664.27	0.069461	0.0694113	0.0645211	0.0653948	0.0605845	0.0612749	0.0574986	0.0584397	0.0602264	0.0572365	0.0617791	0.0556441	0.0692006
1664.75	0.0698622	0.0698357	0.0648929	0.0657992	0.0608928	0.0614971	0.0576891	0.0586019	0.0603702	0.0573765	0.0618898	0.055712	0.0693112
1665.23	0.0702276	0.0702355	0.0652341	0.0661609	0.06119	0.061714	0.0578703	0.0587661	0.0605101	0.0575319	0.0619913	0.0557873	0.0694195
1665.71	0.0705607	0.070606	0.0655431	0.0664824	0.0614669	0.0619212	0.0580354	0.0589223	0.0606374	0.0576953	0.0620743	0.05586	0.0695149
1666.19	0.0708811	0.070962	0.065834	0.066786	0.0617303	0.0621271	0.0581896	0.0590716	0.060757	0.0578701	0.062142	0.0559308	0.069594
1666.68	0.0712229	0.0713369	0.0661356	0.0671114	0.062001	0.0623524	0.0583492	0.0592273	0.0608843	0.0580707	0.0622094	0.0560108	0.069661
1667.16	0.0716329	0.0717802	0.0664881	0.0675134	0.0623122	0.0626286	0.0585402	0.059412	0.0610424	0.0583197	0.0623025	0.0561188	0.0697249
1667.64	0.0721656	0.0723512	0.066938	0.0680532	0.0627015	0.0629915	0.0587925	0.0596535	0.0612546	0.0586423	0.0624522	0.0562777	0.0698003
1668.12	0.0728741	0.0731064	0.0675275	0.0687834	0.0632037	0.0634715	0.0591328	0.0599762	0.0615352	0.0590552	0.0626852	0.0565051	0.0699035
1668.61	0.073791	0.0740773	0.0682775	0.0697211	0.0638347	0.0640782	0.0595723	0.0603916	0.0618769	0.0595506	0.0630096	0.0568031	0.0700499
1669.09	0.0749047	0.0752432	0.0691698	0.0708232	0.064579	0.0647858	0.0600953	0.0608873	0.0622475	0.0600866	0.0634043	0.0571498	0.0702478
1669.57	0.0761431	0.0765193	0.0701434	0.0719862	0.065391	0.0655351	0.0606615	0.0614293	0.0626043	0.0605979	0.0638235	0.0575066	0.070495
1670.05	0.0773959	0.0777889	0.0711212	0.0730951	0.0662159	0.0662621	0.0612264	0.061979	0.0629252	0.0610346	0.0642238	0.0578423	0.0707777
1670.53	0.0785668	0.0789636	0.0720489	0.074086	0.0670185	0.0669321	0.0617646	0.0625128	0.0632214	0.0613921	0.0645897	0.0581524	0.0710771
1671.02	0.0796112	0.0800145	0.0729103	0.0749606	0.0677884	0.0675447	0.0622729	0.0630241	0.0635195	0.0617016	0.0649299	0.0584531	0.0713759
1671.5	0.0805316	0.0809574	0.0737142	0.0757523	0.0685268	0.068115	0.0627569	0.0635121	0.0638347	0.0619968	0.0652565	0.0587603	0.0716611
1671.98	0.0813549	0.0818238	0.0744762	0.0764944	0.0692361	0.0686562	0.0632202	0.063974	0.0641648	0.0622957	0.0655722	0.0590799	0.0719239
1672.46	0.08212	0.0826499	0.0752169	0.077214	0.0699223	0.0691792	0.0636666	0.0644076	0.0645001	0.0626035	0.0658735	0.0594107	0.0721602
1672.94	0.082881	0.083483	0.0759694	0.0779455	0.0706029	0.0697013	0.0641082	0.0648179	0.0648358	0.0629254	0.0661607	0.0597534	0.0723711
1673.43	0.0837146	0.0843915	0.0767895	0.0787462	0.0713167	0.0702556	0.064574	0.0652254	0.0651833	0.0632786	0.0664472	0.0601171	0.0725673
1673.91	0.0847221	0.0854675	0.0777572	0.0797022	0.0721264	0.0708958	0.065113	0.0656706	0.0655731	0.0636975	0.0667668	0.0605225	0.0727707
1674.39	0.0859998	0.0868007	0.0789529	0.0809058	0.0731023	0.0716822	0.065784	0.0662079	0.0660481	0.0642266	0.0671674	0.0609942	0.0730141
1674.87	0.0875704	0.0884109	0.0803978	0.0823917	0.0742749	0.0726428	0.0666175	0.0668757	0.0666355	0.0648909	0.0676849	0.06154	0.0733244
1675.36	0.0893162	0.0901853	0.081995	0.0840669	0.0755816	0.0737261	0.0675719	0.0676561	0.0673103	0.0656593	0.068304	0.0621301	0.0737005
1675.84	0.091016	0.091912	0.0835575	0.0857309	0.0768794	0.0748119	0.0685382	0.0684685	0.0679948	0.0664452	0.0689515	0.0627032	0.0741044
1676.32	0.0924837	0.0934128	0.0849249	0.0872019	0.0780356	0.0757874	0.0694093	0.0692222	0.0686083	0.067162	0.0695438	0.0632062	0.0744854
1676.8	0.0936631	0.0946348	0.086048	0.088414	0.0790005	0.0766109	0.070141	0.0698722	0.0691153	0.0677735	0.0700384	0.0636243	0.0748127
1677.28	0.0946072	0.0956309	0.086972	0.0894087	0.0798038	0.0773097	0.0707534	0.0704277	0.0695314	0.0682971	0.0704453	0.0639784	0.0750847
1677.77	0.0954125	0.0964971	0.0877825	0.0902773	0.0805134	0.0779455	0.0712989	0.0709308	0.0699012	0.0687803	0.0708062	0.0643077	0.0753193
1678.25	0.0961717	0.0973265	0.0885636	0.0911155	0.0812021	0.0785845	0.071836	0.0714334	0.0702774	0.0692779	0.0711733	0.0646548	0.0755423
1678.73	0.096951	0.0981883	0.0893766	0.091998	0.0819276	0.0792785	0.0724117	0.0719801	0.0707064	0.0698357	0.0715936	0.0650549	0.0757788
1679.21	0.0977795	0.0991131	0.0902475	0.0929611	0.0827186	0.0800501	0.0730482	0.0725944	0.0712137	0.0704762	0.0720915	0.0655265	0.0760448
1679.69	0.0986421	0.100085	0.0911581	0.093991	0.083563	0.08088	0.073733	0.0732662	0.071791	0.071185	0.0726577	0.0660598	0.0763407
1680.18	0.0994871	0.101049	0.0920519	0.095027	0.0844099	0.0817097	0.0744205	0.0739508	0.0723947	0.0719119	0.0732448	0.0666156	0.0766487
1680.66	0.10025	0.101932	0.0928594	0.095989	0.0851903	0.0824641	0.0750517	0.0745874	0.072963	0.0725892	0.0737883	0.0671396	0.0769398
1681.14	0.100881	0.102678	0.0935288	0.0968147	0.0858484	0.0830843	0.075583	0.0751279	0.0734458	0.0731655	0.0742364	0.0675867	0.0771884
1681.62	0.101361	0.103264	0.0940447	0.0974849	0.0863626	0.0835495	0.0760054	0.0755586	0.0738288	0.0736295	0.0745763	0.0679393	0.077385
1682.11	0.101689	0.103695	0.0944236	0.0980208	0.0867481	0.0838801	0.0763491	0.0759073	0.0741413	0.0740187	0.0748398	0.0682133	0.0775401
1682.59	0.101862	0.103977	0.0947002	0.098466	0.0870488	0.0841297	0.0766782	0.0762391	0.0744544	0.0744188	0.0751029	0.0684551	0.0776846
1683.07	0.101852	0.1041	0.0949095	0.0988573	0.0873267	0.0843788	0.0770788	0.0766473	0.0748698	0.0749528	0.0754719	0.0687365	0.0778656
1683.55	0.101606	0.104029	0.0950701	0.0991875	0.0876447	0.0847158	0.0776195	0.0772121	0.0754719	0.0757285	0.0760372	0.069131	0.0781268
1684.03	0.10112	0.103756	0.0951725	0.099386	0.0880178	0.0851727	0.0782623	0.0779047	0.0762161	0.0767012	0.0767598	0.0696454	0.078461
1684.52	0.100522	0.10337	0.095199	0.0993907	0.0883814	0.0856636	0.0788373	0.0785454	0.0768906	0.0776106	0.0774307	0.0701711	0.0787841
1685	0.099992	0.103013	0.0951613	0.0992461	0.0886591	0.0860669	0.0792117	0.0789812	0.0773245	0.0782319	0.0778793	0.0705899	0.07902
1685.48	0.0995978	0.102752	0.095096	0.0990577	0.0888445	0.0863539	0.0794135	0.0792304	0.0775475	0.078583	0.0781362	0.0708928	0.0791741
1685.96	0.0993048	0.102571	0.0950309	0.0988954	0.0889764	0.0865688	0.0795408	0.0793957	0.0776808	0.0788061	0.0783235	0.0711404	0.0792967
1686.44	0.0990577	0.102429	0.0949776	0.098778	0.0890904	0.0867609	0.0796669	0.079559	0.0778176	0.0790177	0.0785345	0.0713881	0.0794284
1686.93	0.098816	0.102292	0.0949358	0.0986973	0.0892039	0.0869574	0.0798242	0.0797603	0.0780017	0.0792776	0.078809	0.0716644	0.0795883
1687.41	0.0985575	0.102136	0.0949004	0.0986348	0.0893203	0.0871639	0.0800169	0.0800076	0.0782416	0.0796039	0.079147	0.0719742	0.0797796
1687.89	0.0982732	0.101943	0.0948647	0.0985711	0.0894356	0.0873724	0.0802333	0.0802911	0.0785266	0.0799906	0.0795245	0.0723077	0.0799964
1688.37	0.0979671	0.101709	0.0948248	0.098494	0.0895472	0.0875696	0.0804576	0.0805918	0.0788388	0.080419	0.0799075	0.0726476	0.0802297
1688.86	0.0976551	0.101444	0.094784	0.098406	0.0896606	0.0877475	0.080679	0.0808933	0.0791657	0.0808694	0.0802698	0.0729802	0.080476
1689.34	0.0973625	0.101178	0.0947558	0.0983282	0.0897928	0.0879117	0.0809	0.0811901	0.0795076	0.0813295	0.0806078	0.0733035	0.0807409
1689.82	0.0971156	0.100947	0.0947586	0.0982918	0.0899658	0.0880815	0.081135	0.08149	0.0798766	0.081799	0.0809417	0.0736286	0.0810361
1690.3	0.0969319	0.100785	0.0948085	0.0983225	0.0901944	0.0882798	0.0813992	0.0818052	0.0802854	0.0822815	0.081301	0.0739704	0.0813701
1690.78	0.0968143	0.100706	0.0949093	0.0984258	0.0904754	0.0885182	0.0816965	0.0821412	0.0807326	0.0827757	0.0817009	0.0743353	0.0817383
1691.27	0.0967526	0.100705	0.0950516	0.0985856	0.0907886	0.0887921	0.0820152	0.0824903	0.0812007	0.0832691	0.0821334	0.0747153	0.0821222
1691.75	0.0967307	0.100761	0.0952176	0.0987742	0.0911054	0.0890842	0.082334	0.0828361	0.0816629	0.0837433	0.0825724	0.0750925	0.0824965
1692.23	0.096733	0.100852	0.0953893	0.0989653	0.0914005	0.0893749	0.082632	0.083162	0.0820964	0.0841823	0.0829904	0.0754491	0.0828394
1692.71	0.0967497	0.100961	0.0955552	0.0991437	0.0916602	0.0896534	0.0829004	0.0834625	0.0824928	0.0845837	0.0833742	0.0757771	0.0831412
1693.19	0.0967792	0.101081	0.0957153	0.0993123	0.091888	0.0899245	0.0831483	0.0837501	0.0828662	0.0849668	0.0837351	0.0760864	0.0834105
1693.68	0.0968312	0.101217	0.0958847	0.0994948	0.0921073	0.0902151	0.0834089	0.084062	0.0832582	0.0853785	0.0841162	0.0764103	0.0836785
1694.16	0.0969276	0.101393	0.0960969	0.0997362	0.0923626	0.090577	0.0837433	0.0844628	0.0837377	0.0858971	0.0845939	0.0768093	0.084002
1694.64	0.0971016	0.101642	0.096401	0.100096	0.0927149	0.091082	0.084236	0.0850392	0.0843908	0.0866233	0.0852665	0.0773662	0.0844586
1695.12	0.0973845	0.101996	0.0968454	0.100624	0.0932192	0.091794	0.0849657	0.0858658	0.0852818	0.0876379	0.0862121	0.0781555	0.0851204
1695.6	0.0977768	0.102457	0.097437	0.101308	0.0938758	0.0927072	0.0859388	0.0869351	0.0863816	0.0889166	0.0874052	0.0791776	0.0859925
1696.09	0.0982219	0.102965	0.098103	0.102042	0.0945928	0.0936972	0.0870299	0.0881007	0.087523	0.0902677	0.088664	0.0802995	0.0869608
1696.57	0.0986288	0.103427	0.0987212	0.102678	0.0952282	0.0945754	0.0880332	0.0891456	0.0884877	0.0914247	0.0897431	0.0813139	0.0878409
1697.05	0.0989396	0.103788	0.0992127	0.103143	0.0957026	0.0952313	0.0888174	0.0899473	0.0891781	0.0922473	0.0905286	0.0820943	0.0885203
1697.53	0.0991647	0.104065	0.0995931	0.103482	0.0960503	0.0956976	0.0894038	0.0905535	0.0896721	0.092801	0.0911045	0.08267	0.089031
1698.02	0.0993643	0.104327	0.0999492	0.103813	0.0963853	0.0961029	0.0899178	0.0911208	0.090148	0.0932757	0.0916701	0.0831734	0.0895057
1698.5	0.099622	0.104666	0.1004	0.10427	0.0968555	0.0966088	0.0905185	0.0918398	0.0908075	0.0938938	0.0924497	0.0837685	0.0901186
1698.98	0.100031	0.105186	0.101075	0.104985	0.0976196	0.0973796	0.0913608	0.0928914	0.0918383	0.0948629	0.0936468	0.0846131	0.0910514
1699.46	0.100671	0.10597	0.102072	0.106041	0.0987998	0.0985355	0.0925467	0.0943825	0.0933549	0.0963128	0.0953716	0.0858117	0.0924379
1699.94	0.101546	0.107022	0.10337	0.107389	0.100371	0.100049	0.0940374	0.0962258	0.0952771	0.0981642	0.0975097	0.0873219	0.0942389
1700.43	0.102533	0.108199	0.104767	0.108814	0.102083	0.101679	0.0956057	0.0980975	0.0972766	0.100075	0.0996825	0.0889098	0.096165
1700.91	0.103453	0.109303	0.106013	0.110076	0.103617	0.103127	0.0969941	0.0996606	0.0989986	0.101671	0.101512	0.090308	0.0978608
1701.39	0.104217	0.110236	0.107005	0.111103	0.104837	0.104276	0.0981182	0.100832	0.100338	0.102846	0.102914	0.0914305	0.0991876
1701.87	0.104851	0.11103	0.107807	0.111976	0.105815	0.105203	0.0990626	0.101747	0.101416	0.103734	0.10405	0.0923649	0.100234
1702.35	0.10543	0.111768	0.108538	0.112813	0.106687	0.106043	0.0999535	0.102582	0.102406	0.104523	0.105116	0.0932411	0.101154
1702.84	0.106029	0.112528	0.109302	0.113715	0.107572	0.10691	0.100892	0.103471	0.103435	0.105354	0.106255	0.0941609	0.102074
1703.32	0.106721	0.113382	0.110184	0.114763	0.108559	0.10789	0.101952	0.104507	0.104595	0.106325	0.107562	0.0951975	0.103083
1703.8	0.107587	0.114409	0.11127	0.11605	0.109732	0.10906	0.103205	0.105771	0.105965	0.107516	0.109122	0.0964136	0.104253
1704.28	0.108727	0.115705	0.112655	0.117688	0.111181	0.110497	0.104725	0.107344	0.107632	0.109001	0.111032	0.0978719	0.105662
1704.77	0.11024	0.117362	0.114422	0.119792	0.112989	0.11227	0.10658	0.109296	0.10968	0.110839	0.113386	0.0996227	0.10738
1705.25	0.112162	0.119417	0.11659	0.122403	0.115184	0.114384	0.108781	0.111628	0.112137	0.113017	0.11621	0.101662	0.109433
1705.73	0.114413	0.121793	0.119054	0.125418	0.117682	0.116748	0.111236	0.114226	0.114911	0.115421	0.119401	0.103899	0.11175
1706.21	0.116807	0.124315	0.121619	0.128606	0.120306	0.119192	0.113773	0.116892	0.117811	0.117862	0.122735	0.106176	0.114174
1706.69	0.119158	0.126807	0.124106	0.131741	0.122881	0.121566	0.116234	0.119451	0.120645	0.120177	0.125994	0.108358	0.116548
1707.17	0.121379	0.129186	0.126435	0.134718	0.125323	0.123804	0.118547	0.121829	0.123316	0.122305	0.129073	0.110392	0.118784
1707.66	0.12348	0.131472	0.128625	0.137568	0.127643	0.12593	0.120732	0.124052	0.125841	0.12428	0.132001	0.112301	0.120881
1708.14	0.125534	0.133744	0.130752	0.140405	0.129916	0.128014	0.122862	0.126206	0.128306	0.126185	0.134894	0.114158	0.122891
1708.62	0.127628	0.136101	0.132904	0.143372	0.132234	0.130138	0.125026	0.128392	0.130827	0.128123	0.137902	0.116045	0.124889
1709.1	0.129831	0.138621	0.135151	0.146587	0.134678	0.132367	0.127301	0.130696	0.13351	0.130181	0.141161	0.118036	0.126943
1709.59	0.132175	0.141341	0.137528	0.150116	0.137292	0.134733	0.129725	0.133165	0.136418	0.132411	0.144754	0.120171	0.129099
1710.07	0.134645	0.144243	0.140024	0.153939	0.140067	0.137221	0.132288	0.135794	0.139548	0.134814	0.148675	0.122444	0.131357
1710.55	0.137182	0.147256	0.142584	0.157962	0.142945	0.139774	0.134932	0.138521	0.142833	0.137337	0.152834	0.124802	0.133677
1711.03	0.139708	0.150285	0.145131	0.162055	0.145838	0.142314	0.137574	0.141259	0.146165	0.1399	0.157089	0.12717	0.135991
1711.51	0.142154	0.153247	0.147595	0.166095	0.148664	0.144771	0.140137	0.143922	0.14944	0.142424	0.161308	0.129475	0.138229
1712	0.14448	0.1561	0.149934	0.170017	0.151373	0.14711	0.142582	0.146462	0.152599	0.144867	0.165417	0.131675	0.140349
1712.48	0.14668	0.158848	0.152144	0.173825	0.153967	0.149336	0.144915	0.148881	0.155646	0.147239	0.169429	0.133776	0.142346
1712.96	0.148784	0.161541	0.154261	0.17759	0.156492	0.1515	0.147191	0.151232	0.158646	0.149602	0.173435	0.135828	0.144259
1713.44	0.150843	0.164256	0.156348	0.181415	0.159025	0.153678	0.149497	0.1536	0.161701	0.152053	0.177577	0.137914	0.146161
1713.92	0.152909	0.167064	0.158477	0.185391	0.16165	0.155952	0.151921	0.156076	0.164912	0.154687	0.181984	0.140116	0.148131
1714.41	0.15501	0.169994	0.160695	0.189538	0.164411	0.158371	0.154507	0.158713	0.16832	0.157555	0.1867	0.142484	0.150224
1714.89	0.157125	0.173	0.162995	0.193757	0.16728	0.160918	0.157228	0.161486	0.171866	0.160617	0.191622	0.145001	0.152435
1715.37	0.159173	0.175935	0.165294	0.197813	0.170137	0.163487	0.159962	0.164278	0.175369	0.163739	0.196483	0.147575	0.154689
1715.85	0.161011	0.178565	0.16743	0.20136	0.172782	0.165897	0.162516	0.166897	0.178572	0.166717	0.20091	0.150068	0.156863
1716.34	0.162461	0.1806	0.169184	0.204016	0.174979	0.167923	0.164676	0.169127	0.18121	0.16934	0.204526	0.152352	0.158836
1716.82	0.16336	0.181772	0.170345	0.205481	0.176527	0.169361	0.166277	0.170797	0.183104	0.171452	0.207077	0.15435	0.16054
1717.3	0.163648	0.181981	0.170817	0.205722	0.177358	0.170124	0.167277	0.171855	0.184252	0.173	0.208555	0.156041	0.161972
1717.78	0.163444	0.181416	0.170711	0.20507	0.177595	0.17031	0.16778	0.172402	0.184828	0.174039	0.209207	0.15743	0.163159
1718.26	0.16297	0.180454	0.170276	0.204028	0.177472	0.170142	0.167966	0.172612	0.185063	0.174679	0.209372	0.158509	0.164106
1718.75	0.162397	0.179398	0.169713	0.202938	0.177166	0.169804	0.167958	0.172614	0.185091	0.175006	0.209265	0.159268	0.164787
1719.23	0.161768	0.178345	0.169082	0.20187	0.176725	0.169361	0.167787	0.172441	0.184928	0.175059	0.208938	0.159704	0.165173
1719.71	0.161036	0.177244	0.168338	0.200734	0.176112	0.168786	0.167432	0.172075	0.184539	0.174847	0.208355	0.159832	0.165255
1720.19	0.160131	0.175997	0.167405	0.199403	0.175267	0.168028	0.166859	0.171479	0.183884	0.17437	0.207475	0.159673	0.16504
1720.67	0.158989	0.174512	0.166211	0.197778	0.174136	0.167034	0.166043	0.170627	0.182941	0.173629	0.20627	0.159246	0.164541
1721.16	0.157565	0.172723	0.164704	0.195792	0.172677	0.165763	0.164965	0.169495	0.181699	0.172626	0.204729	0.158563	0.163771
1721.64	0.155834	0.170594	0.162852	0.193415	0.170865	0.164188	0.163617	0.16807	0.180153	0.171359	0.202847	0.157629	0.162741
1722.12	0.153791	0.168115	0.160649	0.190645	0.168691	0.162293	0.16199	0.166337	0.178303	0.169825	0.200626	0.156437	0.161455
1722.6	0.151457	0.165309	0.158116	0.187513	0.166163	0.160078	0.160079	0.164291	0.176148	0.168018	0.19807	0.154972	0.159912
1723.09	0.148868	0.162222	0.155297	0.184075	0.163314	0.157561	0.157882	0.161935	0.173692	0.16593	0.195188	0.153224	0.158112
1723.57	0.146075	0.158917	0.152253	0.180401	0.160191	0.154777	0.155404	0.159289	0.17095	0.163566	0.19201	0.15119	0.156062
1724.05	0.143125	0.155456	0.149047	0.176569	0.156861	0.151776	0.152668	0.156393	0.167957	0.160952	0.188589	0.148895	0.153787
1724.53	0.140065	0.151901	0.145737	0.172649	0.153393	0.148621	0.14972	0.153313	0.164773	0.158139	0.185002	0.146391	0.151331
1725.01	0.136942	0.14831	0.14238	0.168708	0.149861	0.145381	0.146626	0.150125	0.161474	0.155196	0.181345	0.143747	0.148755
1725.5	0.133805	0.144738	0.139026	0.16481	0.146334	0.142121	0.143463	0.146909	0.15814	0.152199	0.177707	0.141036	0.146125
1725.98	0.130701	0.141237	0.135721	0.161006	0.142865	0.138897	0.140298	0.143727	0.154836	0.149212	0.174152	0.138316	0.143491
1726.46	0.127662	0.137837	0.132492	0.157319	0.139478	0.135735	0.137173	0.140608	0.151592	0.146264	0.1707	0.135614	0.140876
1726.94	0.124685	0.134527	0.129327	0.153725	0.136155	0.132621	0.134081	0.137535	0.148384	0.14334	0.167313	0.132911	0.138255
1727.42	0.121722	0.131247	0.126166	0.150144	0.132824	0.12949	0.130966	0.134437	0.145135	0.140372	0.163893	0.130147	0.135563
1727.91	0.118688	0.127893	0.12291	0.146454	0.129376	0.126238	0.12773	0.131201	0.141728	0.137259	0.160306	0.127227	0.132698
1728.39	0.115486	0.124347	0.119451	0.142527	0.125699	0.122755	0.124267	0.127715	0.138045	0.133899	0.156421	0.124058	0.129565
1728.87	0.11206	0.120546	0.11573	0.138299	0.121741	0.118987	0.120524	0.123919	0.13403	0.130245	0.152183	0.120602	0.126123
1729.35	0.108455	0.116535	0.111797	0.133837	0.11757	0.114987	0.116554	0.119871	0.129749	0.12636	0.14767	0.116922	0.122439
1729.84	0.104828	0.112493	0.107831	0.12935	0.113388	0.110941	0.112536	0.115758	0.125406	0.122431	0.143106	0.113198	0.118698
1730.32	0.101407	0.108675	0.104086	0.125125	0.109463	0.107106	0.10872	0.111844	0.121276	0.118709	0.138783	0.109667	0.115144
1730.8	0.098382	0.1053	0.100774	0.121401	0.106016	0.1037	0.105315	0.108345	0.117587	0.115401	0.134931	0.10652	0.111975
1731.28	0.0958118	0.102439	0.0979656	0.118239	0.103104	0.100797	0.10238	0.105331	0.1144	0.112566	0.131603	0.103808	0.109237
1731.76	0.0935739	0.0999635	0.0955274	0.115477	0.100572	0.0982677	0.0997778	0.102658	0.111562	0.110063	0.128613	0.101387	0.106784
1732.24	0.0913609	0.0975426	0.0931247	0.112721	0.0980525	0.0957802	0.0971627	0.0999751	0.108699	0.107545	0.125538	0.0989153	0.10427
1732.73	0.0887197	0.094683	0.0902616	0.109392	0.0950073	0.0928384	0.0940225	0.0967556	0.105258	0.10449	0.121757	0.0958862	0.101188
1733.21	0.0852022	0.090892	0.0864461	0.104914	0.0909041	0.0889408	0.089848	0.0924785	0.100696	0.100358	0.116657	0.0917924	0.0970428
1733.69	0.0807438	0.0860832	0.0816046	0.0991936	0.0856614	0.0839951	0.0845714	0.0870742	0.0949459	0.0950281	0.110158	0.0865607	0.0917854
1734.17	0.076024	0.0809708	0.0764777	0.0930865	0.0800791	0.0787258	0.0789877	0.0813579	0.088867	0.0892533	0.103229	0.0809821	0.0862233
1734.66	0.0720796	0.0766665	0.0721998	0.0879175	0.0753865	0.0742713	0.074308	0.0765669	0.0837549	0.0842635	0.0973475	0.0762737	0.0815615
1735.14	0.0693989	0.073706	0.0693056	0.0843269	0.0721708	0.0711875	0.0711064	0.0732851	0.0802149	0.0806972	0.0932169	0.0730215	0.0783534
1735.62	0.0677443	0.0718481	0.0675377	0.082034	0.0701637	0.0692365	0.0691152	0.0712351	0.0779525	0.0783406	0.0905235	0.070967	0.0763155
1736.1	0.0666361	0.0705865	0.0663736	0.080444	0.0688084	0.0679053	0.0677873	0.0698549	0.0763783	0.076668	0.0886131	0.069566	0.0748963
1736.58	0.0656958	0.0695181	0.0654018	0.0790803	0.0676633	0.066782	0.0666904	0.0686999	0.0750266	0.0752454	0.0869626	0.0683827	0.0736618
1737.07	0.064705	0.0684075	0.0643827	0.0776605	0.0664696	0.0656217	0.0655736	0.0675093	0.0736214	0.0738098	0.085256	0.0671555	0.0723556
1737.55	0.0635627	0.0671418	0.0632021	0.0760423	0.0651018	0.0643019	0.0643161	0.0661532	0.0720221	0.0722249	0.0833231	0.0657485	0.0708471
1738.03	0.0622438	0.0656866	0.0618252	0.0741733	0.0635194	0.0627783	0.0628791	0.0645856	0.0701732	0.070436	0.0810837	0.0641061	0.069087
1738.51	0.060779	0.0640644	0.0602755	0.072069	0.0617458	0.0610665	0.0612816	0.0628216	0.0680865	0.0684512	0.0785309	0.0622375	0.0670932
1738.99	0.0592418	0.0623431	0.0586235	0.069807	0.0598582	0.0592359	0.0595891	0.0609326	0.065839	0.0663376	0.0757385	0.0602178	0.0649509
1739.48	0.0577225	0.0606152	0.0569653	0.0675102	0.0579665	0.0573921	0.0578931	0.0590276	0.0635597	0.0642061	0.0728581	0.0581739	0.0627961
1739.96	0.0562893	0.0589608	0.0553833	0.0652984	0.0561688	0.0556371	0.0562754	0.0572119	0.0613809	0.0621683	0.0700666	0.0562365	0.0607629
1740.44	0.0549635	0.0574193	0.0539165	0.0632408	0.0545141	0.0540284	0.0547775	0.0555451	0.0593838	0.0602908	0.0674909	0.054485	0.0589259
1740.92	0.0537323	0.055994	0.0525648	0.0613489	0.0530035	0.0525762	0.0534038	0.0540361	0.0575852	0.0585861	0.0651729	0.0529325	0.0572901
1741.4	0.052579	0.0546768	0.0513168	0.0596051	0.0516203	0.051269	0.0521452	0.0526692	0.0559648	0.0570364	0.0630935	0.0515544	0.0558231
1741.89	0.0515007	0.0534644	0.0501675	0.0579904	0.0503522	0.0500953	0.050995	0.0514276	0.054496	0.0556192	0.0612106	0.0503197	0.0544889
1742.37	0.0505017	0.0523555	0.0491163	0.0564902	0.0491913	0.0490461	0.0499473	0.0502954	0.0531542	0.0543121	0.059479	0.0491998	0.0532581
1742.85	0.0495794	0.0513356	0.0481518	0.0550837	0.0481214	0.0481014	0.0489834	0.0492488	0.0519089	0.053086	0.0578501	0.0481619	0.0521001
1743.33	0.0487112	0.0503687	0.0472428	0.053737	0.0471079	0.0472215	0.0480655	0.0482478	0.0507181	0.0518996	0.0562715	0.0471624	0.0509757
1743.82	0.0478572	0.0494048	0.0463427	0.0524079	0.0461047	0.0463546	0.0471445	0.0472461	0.0495344	0.0507101	0.0546977	0.0461544	0.0498439
1744.3	0.0469812	0.0484054	0.0454129	0.0510674	0.0450764	0.0454593	0.0461855	0.0462123	0.0483285	0.0494937	0.0531109	0.045108	0.04868
1744.78	0.0460721	0.0473666	0.0444456	0.0497188	0.04402	0.044528	0.0451885	0.0451508	0.0471051	0.0482625	0.0515325	0.0440272	0.0474913
1745.26	0.0451513	0.0463232	0.0434687	0.0483993	0.0429682	0.0435917	0.0441905	0.0441005	0.045904	0.0470607	0.0500158	0.0429482	0.0463159
1745.74	0.044261	0.0453324	0.0425305	0.0471626	0.0419728	0.0427017	0.043247	0.0431172	0.0447801	0.0459445	0.0486211	0.0419225	0.0452059
1746.23	0.0434408	0.0444448	0.0416747	0.0460528	0.041077	0.0419027	0.042405	0.0422462	0.043777	0.0449539	0.0473861	0.0409899	0.0442018
1746.71	0.0427043	0.043678	0.040914	0.0450774	0.0402909	0.0412063	0.0416777	0.0414972	0.0429015	0.0440888	0.0463007	0.0401575	0.0433115
1747.19	0.0420236	0.0429995	0.0402167	0.0441933	0.039576	0.0405746	0.0410289	0.0408285	0.0421099	0.0432948	0.0452951	0.0393855	0.042496
1747.67	0.0413337	0.0423301	0.0395098	0.0433118	0.0388523	0.0399265	0.040379	0.0401542	0.0413163	0.0424744	0.044254	0.0385956	0.0416772
1748.15	0.0405609	0.0415775	0.0387145	0.0423376	0.0380351	0.0391724	0.0396392	0.0393786	0.0404294	0.041527	0.0430657	0.0377051	0.0407709
1748.64	0.0396708	0.0406903	0.0377959	0.0412244	0.0370885	0.038268	0.0387621	0.0384513	0.0394078	0.0404077	0.0416887	0.0366757	0.0397378
1749.12	0.0386978	0.0396942	0.0367948	0.0400115	0.036058	0.0372498	0.0377753	0.0374024	0.0382924	0.039161	0.0401887	0.0355451	0.0386144
1749.6	0.0377345	0.0386814	0.0358122	0.0388056	0.0350505	0.0362184	0.0367669	0.0363277	0.0371871	0.0379	0.038709	0.0344088	0.0374968
1750.08	0.0368798	0.0377543	0.0349526	0.0377186	0.0341722	0.0352821	0.0358305	0.0353312	0.0361962	0.0367403	0.0373936	0.033366	0.036485
1750.57	0.0361845	0.0369663	0.0342646	0.0368033	0.0334664	0.0344964	0.0350108	0.0344682	0.0353637	0.0357384	0.0363098	0.0324651	0.035626
1751.05	0.035628	0.0362997	0.033719	0.0360327	0.0328936	0.0338417	0.0342871	0.0337233	0.0346555	0.0348722	0.0354257	0.0316869	0.0348952
1751.53	0.0351438	0.0356932	0.0332398	0.0353337	0.0323698	0.0332537	0.0336047	0.0330412	0.0339977	0.0340775	0.0346502	0.0309749	0.0342277
1752.01	0.0346714	0.0350965	0.0327628	0.0346484	0.0318298	0.0326783	0.0329251	0.0323774	0.0333367	0.0333048	0.0339054	0.0302852	0.0335715
1752.49	0.0341908	0.0345023	0.0322709	0.0339686	0.0312635	0.032105	0.0322512	0.0317282	0.0326707	0.0325513	0.0331702	0.0296147	0.0329188
1752.98	0.0337209	0.0339402	0.0317893	0.0333273	0.0307062	0.0315614	0.0316177	0.0311234	0.0320378	0.0318512	0.0324726	0.0289919	0.0322975
1753.46	0.0332939	0.0334489	0.0313565	0.032768	0.0302054	0.0310855	0.0310628	0.0305995	0.0314841	0.0312453	0.0318557	0.028452	0.0317431
1753.94	0.0329323	0.0330523	0.0309975	0.0323171	0.0297934	0.0307025	0.0306069	0.0301772	0.0310369	0.0307565	0.0313464	0.0280139	0.0312756
1754.42	0.032634	0.0327454	0.0307092	0.0319692	0.0294714	0.0304103	0.0302407	0.0298493	0.0306914	0.0303763	0.030939	0.0276693	0.0308865
1754.9	0.0323694	0.0324907	0.0304565	0.031684	0.0292068	0.0301766	0.029924	0.0295783	0.0304076	0.0300616	0.0305908	0.027379	0.0305361
1755.39	0.0320863	0.0322253	0.0301799	0.0313925	0.0289404	0.0299445	0.0295936	0.0293023	0.0301175	0.0297413	0.0302287	0.0270795	0.030162
1755.87	0.0317308	0.0318819	0.0298184	0.0310215	0.0286076	0.0296518	0.0291849	0.0289558	0.0297481	0.0293379	0.0297757	0.0267036	0.0297008
1756.35	0.0312792	0.0314261	0.0293463	0.0305323	0.0281746	0.0292645	0.0286684	0.028505	0.0292595	0.0288091	0.0291921	0.0262163	0.0291258
1756.83	0.0307652	0.0308873	0.0288031	0.029956	0.0276695	0.0288058	0.0280789	0.0279773	0.0286798	0.028182	0.0285128	0.025646	0.0284763
1757.32	0.0302692	0.0303519	0.0282816	0.0293843	0.0271739	0.0283505	0.0275054	0.0274544	0.0280974	0.0275492	0.0278373	0.0250786	0.0278454
1757.8	0.0298712	0.0299105	0.0278739	0.0289144	0.026773	0.0279791	0.0270378	0.0270217	0.0276076	0.0270129	0.02727	0.0246054	0.0273247
1758.28	0.029604	0.0296054	0.0276182	0.0285919	0.0265049	0.0277293	0.0267164	0.0267188	0.0272557	0.0266264	0.0268583	0.024271	0.0269518
1758.76	0.0294441	0.029417	0.0274884	0.0283951	0.0263465	0.0275824	0.0265195	0.0265259	0.0270215	0.0263759	0.0265779	0.0240571	0.0266987
1759.24	0.0293313	0.0292836	0.0274165	0.0282584	0.0262349	0.0274827	0.0263856	0.0263848	0.0268411	0.0262003	0.0263569	0.0239029	0.0264974
1759.73	0.0291981	0.029134	0.0273254	0.0281055	0.0260976	0.0273648	0.0262436	0.0262277	0.0266391	0.0260242	0.0261122	0.0237338	0.0262718
1760.21	0.0289946	0.0289152	0.0271561	0.0278801	0.0258805	0.0271798	0.0260396	0.0260047	0.0263587	0.0257856	0.0257826	0.0234884	0.0259671
1760.69	0.028709	0.0286139	0.0268906	0.0275677	0.0255688	0.0269144	0.0257559	0.0257023	0.0259845	0.0254581	0.0253521	0.0231395	0.0255713
1761.17	0.0283768	0.0282668	0.0265627	0.0272059	0.0251984	0.0266002	0.0254198	0.0253526	0.0255539	0.0250625	0.0248621	0.0227079	0.0251257
1761.65	0.028067	0.0279448	0.0262446	0.0268669	0.0248421	0.0262998	0.0250916	0.0250179	0.0251425	0.0246565	0.0243946	0.0222552	0.0247092
1762.14	0.0278407	0.0277095	0.0260038	0.0266113	0.0245667	0.0260676	0.0248263	0.0247517	0.0248193	0.0242991	0.0240223	0.0218497	0.0243907
1762.62	0.0277099	0.027571	0.0258589	0.026446	0.0243896	0.0259134	0.0246376	0.0245616	0.0246006	0.0240114	0.0237614	0.0215237	0.0241842
1763.1	0.027636	0.027487	0.0257741	0.0263259	0.0242762	0.0258022	0.0244945	0.0244107	0.0244481	0.02377	0.0235689	0.0212623	0.0240458
1763.58	0.0275653	0.0274018	0.0256961	0.0261957	0.0241758	0.0256883	0.0243541	0.0242534	0.0243068	0.0235379	0.0233867	0.0210286	0.0239155
1764.07	0.0274635	0.0272826	0.0255906	0.0260257	0.0240582	0.0255471	0.024192	0.024067	0.0241436	0.0232943	0.0231805	0.020796	0.0237553
1764.55	0.0273278	0.0271303	0.0254557	0.0258227	0.0239245	0.0253837	0.0240113	0.023859	0.0239592	0.0230458	0.0229525	0.020562	0.0235617
1765.03	0.0271772	0.0269687	0.0253128	0.025617	0.0237977	0.0252228	0.0238331	0.0236578	0.0237776	0.0228179	0.0227291	0.0203423	0.0233551
1765.51	0.0270377	0.0268279	0.0251908	0.0254436	0.0237056	0.0250915	0.0236824	0.0234956	0.0236292	0.0226392	0.022541	0.020158	0.0231628
1765.99	0.0269272	0.0267269	0.0251086	0.0253238	0.0236623	0.0250043	0.0235728	0.0233917	0.0235319	0.0225258	0.0224038	0.0200201	0.0230014
1766.47	0.0268453	0.0266628	0.0250639	0.0252524	0.0236574	0.0249511	0.023496	0.0233413	0.0234789	0.0224683	0.0223047	0.0199204	0.0228658
1766.96	0.0267712	0.0266077	0.0250293	0.0251942	0.0236526	0.0248968	0.0234226	0.0233123	0.0234354	0.0224295	0.0222014	0.0198294	0.0227272
1767.44	0.0266761	0.0265226	0.0249655	0.0251007	0.0235981	0.0247966	0.0233157	0.0232587	0.0233521	0.0223592	0.0220403	0.019709	0.0225474
1767.92	0.0265435	0.0263829	0.0248462	0.0249388	0.0234611	0.0246243	0.0231554	0.0231479	0.0231939	0.0222228	0.0217903	0.019538	0.0223038
1768.4	0.0263864	0.0261988	0.0246788	0.0247161	0.0232497	0.0243947	0.0229571	0.0229831	0.0229641	0.0220257	0.0214679	0.0193297	0.02201
1768.89	0.026244	0.0260137	0.0245038	0.0244801	0.0230094	0.0241591	0.0227668	0.0228044	0.0227038	0.0218125	0.0211325	0.0191282	0.0217101
1769.37	0.0261606	0.0258795	0.0243719	0.0242902	0.0227967	0.0239797	0.0226352	0.0226631	0.0224651	0.0216399	0.0208542	0.0189837	0.0214546
1769.85	0.0261605	0.0258282	0.0243147	0.024186	0.022646	0.0238975	0.0225903	0.022593	0.0222813	0.0215448	0.0206773	0.0189234	0.0212702
1770.33	0.0262317	0.025853	0.024327	0.0241654	0.022551	0.0239135	0.0226192	0.0225889	0.0221464	0.0215217	0.0205986	0.0189328	0.021143
1770.82	0.0263195	0.0259016	0.0243593	0.0241788	0.0224614	0.0239801	0.0226634	0.0226011	0.0220126	0.0215155	0.0205613	0.0189491	0.0210161
1771.3	0.0263382	0.0258898	0.0243336	0.0241435	0.0223026	0.0240115	0.0226337	0.0225485	0.0218112	0.0214371	0.0204722	0.0188773	0.0208098
1771.78	0.0262147	0.0257472	0.024187	0.0239914	0.0220266	0.0239236	0.0224582	0.0223651	0.021503	0.0212141	0.0202533	0.0186409	0.0204733
1772.26	0.0259518	0.025482	0.0239343	0.0237317	0.0216701	0.0237004	0.0221492	0.0220645	0.021133	0.0208609	0.0199129	0.018255	0.0200458
1772.74	0.025645	0.0251933	0.0236756	0.0234622	0.0213497	0.0234186	0.0218149	0.0217488	0.020819	0.0204913	0.0195574	0.0178408	0.0196502
1773.22	0.0254077	0.0249941	0.023518	0.023288	0.0211706	0.0231852	0.021576	0.0215284	0.0206598	0.0202305	0.0193058	0.0175336	0.0193987
1773.71	0.0252881	0.0249273	0.0234953	0.0232416	0.0211532	0.0230528	0.0214796	0.0214402	0.0206649	0.0201241	0.0191974	0.0173877	0.0193138
1774.19	0.0252607	0.0249603	0.0235663	0.0232795	0.0212424	0.0230035	0.0214923	0.0214439	0.0207691	0.0201324	0.0191885	0.0173681	0.0193375
1774.67	0.0252669	0.0250269	0.0236573	0.023328	0.0213589	0.022985	0.0215465	0.021468	0.020886	0.0201802	0.0192007	0.017401	0.0193862
1775.15	0.0252551	0.0250694	0.023705	0.0233263	0.0214397	0.0229488	0.0215824	0.021452	0.0209488	0.0202013	0.0191685	0.0174189	0.0193931
1775.64	0.0252027	0.0250605	0.0236772	0.0232499	0.0214579	0.0228739	0.0215703	0.0213692	0.0209297	0.0201643	0.0190631	0.0173861	0.01933
1776.12	0.0251199	0.0250074	0.0235803	0.023115	0.0214237	0.0227719	0.0215148	0.0212319	0.0208424	0.0200772	0.0188983	0.0173049	0.0192087
1776.6	0.0250385	0.0249424	0.0234483	0.0229666	0.0213722	0.0226766	0.0214449	0.021081	0.0207291	0.0199765	0.0187163	0.017205	0.0190691
1777.08	0.0249923	0.0249012	0.0233241	0.0228543	0.0213416	0.0226243	0.0213943	0.0209627	0.0206372	0.0199052	0.0185651	0.0171243	0.0189557
1777.56	0.0249966	0.0249035	0.0232365	0.0228083	0.0213514	0.0226332	0.0213811	0.0209074	0.0205964	0.0198895	0.0184715	0.0170866	0.0188952
1778.05	0.0250395	0.0249409	0.0231883	0.0228258	0.0213929	0.0226927	0.0213988	0.0209153	0.0206054	0.0199246	0.0184296	0.0170887	0.0188833
1778.53	0.0250849	0.0249802	0.0231572	0.0228734	0.0214329	0.0227667	0.0214177	0.0209585	0.0206342	0.0199766	0.0184039	0.0171017	0.0188886
1779.01	0.0250887	0.0249786	0.0231108	0.0229038	0.02143	0.0228077	0.0214006	0.0209945	0.0206389	0.0199963	0.0183477	0.0170833	0.0188664
1779.49	0.0250207	0.024906	0.0230275	0.0228785	0.0213574	0.0227786	0.0213231	0.0209872	0.0205852	0.0199427	0.0182279	0.0169994	0.0187826
1779.97	0.0248857	0.024766	0.0229147	0.0227906	0.0212236	0.022674	0.021192	0.0209264	0.0204697	0.0198066	0.0180492	0.0168457	0.0186346
1780.46	0.024726	0.0245998	0.0228098	0.0226714	0.0210735	0.0225271	0.0210473	0.0208358	0.0203262	0.0196207	0.0178573	0.0166553	0.0184573
1780.94	0.0245997	0.0244652	0.0227594	0.0225707	0.0209642	0.0223911	0.0209409	0.0207559	0.0202061	0.019441	0.0177141	0.0164817	0.018303
1781.42	0.024544	0.0244	0.0227856	0.0225221	0.0209279	0.0223058	0.0209022	0.0207161	0.0201448	0.0193126	0.017657	0.0163652	0.0182065
1781.9	0.0245555	0.0244019	0.0228714	0.0225234	0.0209538	0.0222752	0.0209218	0.0207143	0.02014	0.0192428	0.0176775	0.0163101	0.0181646
1782.38	0.0245983	0.0244357	0.022971	0.0225409	0.0209987	0.0222717	0.0209597	0.0207215	0.0201576	0.019204	0.0177303	0.0162885	0.0181427
1782.87	0.0246284	0.0244571	0.0230345	0.0225337	0.0210132	0.0222572	0.02097	0.0207014	0.020154	0.0191559	0.0177612	0.0162607	0.0180971
1783.35	0.0246176	0.0244363	0.02303	0.0224762	0.0209665	0.0222051	0.0209226	0.0206308	0.0200991	0.0190675	0.0177325	0.0161968	0.0179996
1783.83	0.0245665	0.0243703	0.0229561	0.0223708	0.0208595	0.0221134	0.020816	0.0205113	0.019989	0.0189336	0.0176382	0.0160911	0.017851
1784.31	0.0245039	0.0242825	0.0228424	0.0222482	0.0207236	0.0220045	0.0206774	0.0203714	0.0198483	0.0187758	0.0175045	0.0159635	0.0176811
1784.8	0.0244698	0.0242081	0.0227342	0.0221506	0.0206048	0.0219131	0.0205487	0.020251	0.019716	0.0186309	0.0173752	0.0158473	0.0175346
1785.28	0.0244904	0.024172	0.0226673	0.0221059	0.0205367	0.0218636	0.0204632	0.0201798	0.0196229	0.0185276	0.017285	0.0157692	0.0174448
1785.76	0.0245596	0.0241718	0.0226481	0.0221111	0.0205213	0.0218547	0.0204275	0.0201592	0.0195735	0.0184687	0.0172397	0.0157322	0.0174134
1786.24	0.0246419	0.0241812	0.022652	0.0221345	0.0205297	0.0218618	0.0204206	0.0201633	0.0195458	0.0184308	0.0172154	0.0157154	0.0174112
1786.72	0.0246936	0.0241695	0.0226434	0.0221382	0.0205233	0.021855	0.020412	0.0201583	0.0195089	0.0183826	0.0171781	0.0156903	0.017398
1787.21	0.0246868	0.0241212	0.0225978	0.0221012	0.0204775	0.0218188	0.0203819	0.0201232	0.0194429	0.0183053	0.0171053	0.0156392	0.0173462
1787.69	0.0246203	0.0240452	0.0225151	0.022029	0.0203925	0.0217603	0.0203316	0.0200605	0.0193495	0.0182026	0.0169991	0.0155643	0.0172524
1788.17	0.0245172	0.0239693	0.0224172	0.021949	0.0202906	0.0217052	0.02028	0.0199928	0.0192488	0.0180987	0.0168821	0.0154854	0.0171351
1788.65	0.0244119	0.0239268	0.0223367	0.0218958	0.0202022	0.0216841	0.0202525	0.0199507	0.0191676	0.0180252	0.0167856	0.0154281	0.0170231
1789.13	0.0243344	0.0239407	0.0223009	0.021894	0.0201499	0.0217173	0.0202657	0.0199572	0.0191244	0.018006	0.016733	0.01541	0.0169397
1789.62	0.0242962	0.0240095	0.0223184	0.0219446	0.0201358	0.0218008	0.0203152	0.0200139	0.0191179	0.0180445	0.0167272	0.0154289	0.0168895
1790.1	0.0242844	0.0241024	0.0223711	0.0220177	0.0201359	0.0219013	0.0203711	0.0200948	0.0191225	0.0181169	0.0167442	0.0154573	0.0168531
1790.58	0.0242657	0.0241668	0.0224189	0.022062	0.0201089	0.0219619	0.0203844	0.0201503	0.0190956	0.0181771	0.0167399	0.0154495	0.0167912
1791.06	0.024205	0.0241503	0.022418	0.0220265	0.0200184	0.0219257	0.0203104	0.020127	0.0189992	0.0181771	0.0166705	0.0153622	0.016666
1791.55	0.0240931	0.0240366	0.0223507	0.0218972	0.0198652	0.0217733	0.0201411	0.0200019	0.0188303	0.0180964	0.0165233	0.0151877	0.0164701
1792.03	0.0239644	0.0238676	0.0222473	0.0217191	0.0197019	0.0215509	0.019926	0.019808	0.0186369	0.017966	0.0163363	0.0149739	0.0162455
1792.51	0.0238776	0.0237216	0.0221706	0.0215724	0.0196042	0.0213502	0.0197489	0.0196204	0.018491	0.0178504	0.0161774	0.0148008	0.0160615
1792.99	0.023868	0.0236548	0.0221666	0.0215111	0.0196119	0.0212437	0.0196668	0.0195014	0.0184333	0.0177973	0.0160897	0.0147218	0.0159615
1793.47	0.0239208	0.0236619	0.0222309	0.0215259	0.0197013	0.0212382	0.0196734	0.0194588	0.0184449	0.017802	0.016063	0.014728	0.0159333
1793.96	0.023986	0.0236928	0.0223192	0.0215616	0.0198104	0.021286	0.0197174	0.0194545	0.0184703	0.0178207	0.0160506	0.0147666	0.0159279
1794.44	0.0240154	0.0236946	0.0223829	0.0215619	0.0198815	0.0213276	0.0197434	0.0194403	0.0184577	0.0178055	0.016008	0.01478	0.0158961
1794.92	0.0239852	0.0236415	0.0223939	0.0214989	0.0198877	0.0213241	0.0197206	0.0193879	0.0183847	0.0177323	0.0159182	0.0147361	0.0158149
1795.4	0.023904	0.0235425	0.0223538	0.021381	0.0198376	0.0212686	0.0196506	0.0192976	0.0182635	0.0176073	0.0157959	0.014635	0.0156935
1795.88	0.0238043	0.0234347	0.0222867	0.0212452	0.0197647	0.0211809	0.0195597	0.0191948	0.0181309	0.0174624	0.0156774	0.0145032	0.0155633
1796.37	0.0237267	0.0233629	0.0222254	0.0211373	0.0197085	0.0210933	0.0194817	0.0191128	0.0180285	0.0173373	0.0156014	0.014378	0.0154616
1796.85	0.0236996	0.0233574	0.0221928	0.0210894	0.0196933	0.021031	0.0194398	0.0190755	0.0179827	0.0172605	0.0155869	0.014288	0.0154111
1797.33	0.0237258	0.0234181	0.0221894	0.0211049	0.0197162	0.0209998	0.0194333	0.0190841	0.0179911	0.0172352	0.015623	0.0142392	0.015407
1797.81	0.023782	0.0235149	0.0221927	0.0211577	0.0197486	0.0209834	0.0194389	0.0191165	0.0180242	0.0172394	0.0156724	0.014214	0.0154207
1798.3	0.0238322	0.0236014	0.0221703	0.0212083	0.0197524	0.0209546	0.0194239	0.0191385	0.018042	0.0172383	0.0156904	0.0141824	0.0154131
1798.78	0.0238473	0.0236379	0.0220982	0.0212238	0.0197012	0.0208932	0.0193648	0.0191229	0.018014	0.017204	0.015647	0.0141199	0.0153566
1799.26	0.0238223	0.0236101	0.0219771	0.0211966	0.0195975	0.0207985	0.0192623	0.0190629	0.0179367	0.0171304	0.0155429	0.014022	0.0152496
1799.74	0.0237798	0.0235349	0.0218363	0.0211466	0.0194745	0.0206948	0.0191445	0.0189766	0.0178359	0.0170372	0.0154109	0.013908	0.0151196
1800.22	0.0237583	0.0234512	0.0217223	0.0211099	0.0193811	0.0206187	0.0190528	0.0188962	0.0177532	0.0169572	0.0152982	0.0138115	0.0150099

## Sheet: Figure 3(c,d)
	20 ℃	30 ℃	40 ℃	50 ℃	60 ℃	70 ℃	80 ℃	90 ℃	100 ℃	110 ℃	120 ℃	130 ℃	140 ℃
Wavenumber (cm-1)	Absorbance (arb.units)	Absorbance (arb.units)	Absorbance (arb.units)	Absorbance (arb.units)	Absorbance (arb.units)	Absorbance (arb.units)	Absorbance (arb.units)	Absorbance (arb.units)	Absorbance (arb.units)	Absorbance (arb.units)	Absorbance (arb.units)	Absorbance (arb.units)	Absorbance (arb.units)
3100.01	0.0410352	0.0402135	0.0361644	0.0347987	0.0318875	0.0325993	0.0297296	0.0294737	0.0279707	0.0270877	0.0241132	0.0240949	0.0264606
3100.49	0.0410424	0.0402144	0.0360547	0.034802	0.0318529	0.0326145	0.0296089	0.0294642	0.0279441	0.0270411	0.0241265	0.0240757	0.0264199
3100.97	0.0410707	0.0401925	0.035953	0.0348038	0.0318336	0.0326398	0.0294814	0.0294262	0.0279208	0.0269921	0.0241564	0.0240593	0.0263744
3101.46	0.0411185	0.0401519	0.0358679	0.0348034	0.0318401	0.0326667	0.0293615	0.029366	0.0279045	0.0269407	0.0241931	0.0240477	0.0263193
3101.94	0.0411774	0.0400975	0.0358057	0.0348004	0.0318773	0.0326851	0.0292636	0.0292961	0.0278962	0.0268879	0.0242277	0.024042	0.0262513
3102.42	0.0412362	0.0400347	0.0357702	0.0347951	0.0319409	0.0326866	0.0291988	0.0292328	0.0278948	0.0268358	0.0242529	0.0240428	0.0261713
3102.9	0.0412855	0.0399681	0.0357623	0.0347911	0.0320184	0.0326669	0.0291725	0.0291914	0.0278971	0.0267893	0.024266	0.0240507	0.0260845
3103.39	0.0413207	0.0399029	0.0357793	0.0347932	0.0320922	0.0326269	0.0291836	0.0291822	0.0278983	0.0267554	0.0242675	0.0240673	0.0260003
3103.87	0.0413423	0.0398452	0.0358159	0.0348055	0.032145	0.0325729	0.0292245	0.0292079	0.0278946	0.0267418	0.0242613	0.0240939	0.0259287
3104.35	0.0413548	0.039802	0.0358637	0.0348298	0.032165	0.0325139	0.0292827	0.0292624	0.0278836	0.026754	0.0242522	0.0241312	0.0258792
3104.83	0.0413627	0.0397794	0.035913	0.0348636	0.0321489	0.0324594	0.029343	0.0293334	0.027865	0.0267929	0.0242453	0.0241775	0.0258576
3105.31	0.0413692	0.0397826	0.0359547	0.0349004	0.0321027	0.0324166	0.029392	0.0294058	0.0278409	0.0268538	0.0242444	0.0242294	0.0258656
3105.8	0.041375	0.0398124	0.0359823	0.0349329	0.0320387	0.0323888	0.0294205	0.029466	0.0278145	0.0269264	0.0242527	0.0242814	0.0259
3106.28	0.0413797	0.0398658	0.0359937	0.034955	0.0319716	0.0323764	0.0294267	0.0295047	0.0277902	0.0269975	0.0242717	0.0243276	0.0259543
3106.76	0.0413826	0.0399343	0.0359917	0.0349655	0.0319148	0.0323768	0.0294152	0.0295185	0.0277715	0.0270542	0.0243009	0.0243624	0.0260197
3107.24	0.0413838	0.0400071	0.0359828	0.0349681	0.031877	0.0323861	0.0293957	0.0295089	0.0277604	0.0270876	0.0243372	0.0243818	0.0260876
3107.72	0.0413838	0.0400728	0.0359763	0.0349698	0.0318606	0.0324017	0.0293785	0.02948	0.0277569	0.0270929	0.0243746	0.0243845	0.0261498
3108.21	0.0413829	0.0401234	0.0359803	0.034978	0.0318634	0.0324221	0.0293715	0.0294369	0.0277588	0.027071	0.0244048	0.0243719	0.0262005
3108.69	0.0413801	0.0401558	0.0360009	0.0349967	0.0318797	0.0324471	0.0293772	0.0293834	0.0277621	0.0270258	0.0244188	0.0243474	0.026236
3109.17	0.0413735	0.0401732	0.0360401	0.0350251	0.0319024	0.0324779	0.0293929	0.0293227	0.0277637	0.0269635	0.0244095	0.0243153	0.0262553
3109.65	0.041361	0.040184	0.0360967	0.0350579	0.0319253	0.0325158	0.0294125	0.0292574	0.0277612	0.0268912	0.0243731	0.0242797	0.0262588
3110.14	0.0413424	0.0401993	0.0361669	0.0350888	0.0319429	0.0325615	0.0294308	0.0291922	0.0277553	0.0268163	0.0243111	0.0242428	0.0262489
3110.62	0.0413209	0.0402294	0.0362445	0.0351131	0.0319527	0.0326146	0.0294447	0.0291329	0.0277483	0.0267469	0.0242294	0.0242044	0.0262283
3111.1	0.0413033	0.0402805	0.0363223	0.0351295	0.0319539	0.0326726	0.0294556	0.0290869	0.0277447	0.026691	0.0241371	0.0241619	0.0262
3111.58	0.0412978	0.040353	0.0363926	0.0351412	0.031948	0.0327313	0.029468	0.0290608	0.0277481	0.0266555	0.0240438	0.0241125	0.0261665
3112.06	0.0413119	0.0404417	0.0364472	0.0351531	0.0319385	0.0327847	0.0294863	0.0290585	0.027761	0.0266443	0.0239579	0.0240547	0.02613
3112.55	0.0413495	0.040536	0.0364792	0.0351692	0.03193	0.0328259	0.0295124	0.0290806	0.0277836	0.0266568	0.023886	0.0239909	0.0260915
3113.03	0.041409	0.0406243	0.036484	0.0351905	0.031927	0.0328494	0.0295439	0.0291237	0.0278144	0.0266872	0.0238323	0.0239275	0.0260523
3113.51	0.0414839	0.0406954	0.0364614	0.035215	0.0319326	0.0328519	0.0295746	0.0291819	0.0278511	0.0267257	0.0238003	0.0238754	0.0260132
3113.99	0.0415643	0.0407418	0.0364164	0.0352382	0.031948	0.0328346	0.0295968	0.0292481	0.0278923	0.0267607	0.023793	0.0238446	0.0259749
3114.47	0.0416403	0.0407602	0.0363591	0.0352558	0.0319719	0.0328032	0.029604	0.0293152	0.0279364	0.0267828	0.0238123	0.0238421	0.0259384
3114.96	0.0417039	0.0407522	0.0363032	0.0352656	0.0320007	0.0327668	0.0295945	0.0293772	0.027982	0.0267869	0.0238582	0.0238667	0.0259039
3115.44	0.0417506	0.040723	0.0362623	0.0352684	0.0320302	0.0327356	0.029571	0.0294286	0.0280253	0.026774	0.0239271	0.0239094	0.0258715
3115.92	0.0417798	0.0406803	0.0362466	0.0352673	0.0320562	0.0327181	0.0295404	0.0294654	0.0280597	0.0267502	0.024011	0.0239539	0.0258415
3116.4	0.0417931	0.040633	0.0362606	0.0352665	0.0320762	0.0327177	0.029511	0.0294851	0.0280765	0.0267252	0.0240987	0.023983	0.0258153
3116.88	0.0417938	0.0405904	0.0363021	0.0352697	0.0320884	0.032733	0.02949	0.0294876	0.028067	0.026709	0.0241784	0.0239846	0.0257958
3117.37	0.0417859	0.0405602	0.0363636	0.0352799	0.0320932	0.0327576	0.0294814	0.0294765	0.0280261	0.0267098	0.0242404	0.0239559	0.0257879
3117.85	0.041774	0.0405489	0.0364349	0.0352988	0.0320913	0.0327835	0.0294856	0.0294583	0.0279554	0.0267324	0.0242796	0.0239042	0.0257972
3118.33	0.0417626	0.040559	0.0365058	0.0353276	0.0320842	0.0328036	0.0295007	0.0294416	0.0278644	0.0267781	0.024297	0.0238433	0.0258283
3118.81	0.0417566	0.0405896	0.0365681	0.0353674	0.0320742	0.0328145	0.0295235	0.0294351	0.0277689	0.0268439	0.0242965	0.0237885	0.0258823
3119.3	0.0417592	0.0406355	0.0366166	0.0354174	0.0320643	0.0328165	0.0295506	0.0294432	0.0276863	0.0269238	0.024284	0.0237491	0.0259546
3119.78	0.041772	0.0406879	0.0366488	0.0354747	0.0320582	0.0328122	0.0295797	0.029466	0.0276306	0.0270087	0.0242638	0.0237268	0.0260349
3120.26	0.041793	0.0407367	0.0366644	0.0355331	0.0320586	0.0328047	0.0296086	0.0294972	0.0276071	0.0270874	0.0242379	0.0237149	0.026109
3120.74	0.0418174	0.0407729	0.0366648	0.0355831	0.0320672	0.0327956	0.0296354	0.0295269	0.0276119	0.0271484	0.0242064	0.0237033	0.0261615
3121.22	0.041839	0.0407913	0.0366521	0.0356144	0.0320831	0.0327834	0.0296585	0.0295441	0.0276334	0.0271816	0.0241694	0.023684	0.0261807
3121.71	0.0418513	0.0407917	0.03663	0.0356185	0.0321016	0.0327647	0.0296759	0.0295403	0.0276567	0.0271806	0.0241291	0.0236553	0.0261609
3122.19	0.0418508	0.0407793	0.0366028	0.0355917	0.0321166	0.032736	0.0296865	0.0295115	0.0276698	0.027145	0.0240906	0.0236236	0.026105
3122.67	0.0418378	0.0407624	0.0365744	0.0355368	0.0321218	0.0326956	0.0296898	0.0294601	0.0276668	0.0270802	0.0240604	0.0236002	0.0260232
3123.15	0.0418156	0.0407497	0.0365482	0.0354627	0.0321134	0.0326449	0.0296862	0.0293922	0.0276494	0.0269965	0.024044	0.0235964	0.0259307
3123.63	0.04179	0.0407464	0.0365255	0.0353823	0.0320922	0.0325887	0.0296764	0.029316	0.0276249	0.0269062	0.0240436	0.0236183	0.0258422
3124.12	0.0417664	0.0407536	0.0365065	0.0353087	0.0320635	0.0325334	0.0296615	0.0292394	0.027601	0.0268204	0.024056	0.0236632	0.0257693
3124.6	0.0417491	0.040767	0.0364905	0.0352523	0.0320359	0.0324855	0.0296434	0.0291696	0.0275829	0.0267472	0.0240739	0.0237208	0.0257178
3125.08	0.0417398	0.0407797	0.0364778	0.0352203	0.0320181	0.0324496	0.0296244	0.0291118	0.0275712	0.0266916	0.0240895	0.0237767	0.0256875
3125.56	0.0417387	0.0407842	0.0364705	0.0352158	0.0320156	0.0324286	0.0296082	0.0290722	0.0275628	0.0266555	0.024097	0.0238167	0.0256743
3126.04	0.0417448	0.0407751	0.0364724	0.0352397	0.0320292	0.0324227	0.0295993	0.0290558	0.0275537	0.0266396	0.0240962	0.0238316	0.0256719
3126.53	0.0417569	0.0407503	0.0364873	0.03529	0.0320546	0.0324311	0.0296028	0.0290668	0.0275417	0.0266444	0.0240917	0.0238186	0.0256728
3127.01	0.0417734	0.0407112	0.0365172	0.0353623	0.0320846	0.0324517	0.0296222	0.0291054	0.0275288	0.0266686	0.0240919	0.0237821	0.0256711
3127.49	0.0417922	0.0406623	0.0365601	0.0354492	0.0321117	0.0324817	0.0296576	0.0291668	0.0275196	0.0267096	0.0241038	0.0237307	0.0256618
3127.97	0.0418102	0.0406095	0.03661	0.0355404	0.0321311	0.0325177	0.0297048	0.02924	0.0275197	0.0267618	0.0241305	0.0236759	0.0256418
3128.45	0.0418243	0.0405587	0.0366582	0.0356232	0.0321422	0.032555	0.0297562	0.0293109	0.027532	0.0268171	0.0241682	0.0236284	0.0256104
3128.94	0.0418317	0.0405148	0.0366969	0.0356865	0.0321483	0.0325885	0.029802	0.029365	0.0275551	0.0268659	0.0242087	0.0235974	0.0255696
3129.42	0.0418312	0.0404824	0.0367211	0.0357224	0.0321543	0.0326135	0.0298333	0.0293925	0.027583	0.0268998	0.0242404	0.0235886	0.0255232
3129.9	0.0418239	0.0404645	0.0367314	0.0357292	0.0321642	0.0326264	0.0298443	0.0293904	0.0276068	0.0269133	0.0242541	0.0236036	0.0254772
3130.38	0.0418138	0.0404624	0.0367323	0.0357114	0.0321804	0.032626	0.0298333	0.0293634	0.027619	0.0269056	0.0242449	0.0236392	0.0254377
3130.87	0.0418052	0.040475	0.0367304	0.0356786	0.0322022	0.0326141	0.0298024	0.0293223	0.0276152	0.0268792	0.024214	0.0236859	0.0254107
3131.35	0.0418028	0.0404994	0.0367308	0.0356416	0.0322268	0.0325949	0.0297568	0.0292796	0.0275961	0.0268404	0.0241666	0.0237301	0.0253999
3131.83	0.0418094	0.0405293	0.0367355	0.0356095	0.0322513	0.0325742	0.029702	0.0292465	0.0275679	0.0267961	0.0241118	0.0237562	0.0254064
3132.31	0.0418248	0.0405585	0.0367425	0.0355854	0.0322735	0.0325582	0.0296431	0.0292299	0.0275403	0.0267529	0.0240577	0.0237519	0.025429
3132.79	0.0418477	0.0405816	0.0367474	0.0355682	0.0322931	0.0325518	0.0295841	0.0292311	0.027523	0.0267161	0.0240095	0.0237122	0.0254653
3133.28	0.041876	0.0405972	0.036747	0.0355527	0.0323121	0.0325583	0.0295286	0.0292483	0.027524	0.0266896	0.0239692	0.023643	0.0255137
3133.76	0.0419086	0.0406083	0.036742	0.0355344	0.032333	0.032579	0.0294805	0.029278	0.0275466	0.0266767	0.0239359	0.0235595	0.0255732
3134.24	0.0419461	0.0406218	0.0367374	0.0355122	0.0323584	0.0326133	0.0294443	0.0293173	0.0275893	0.02668	0.0239076	0.0234817	0.0256441
3134.72	0.0419895	0.0406462	0.0367413	0.0354888	0.0323898	0.0326595	0.029425	0.0293639	0.0276471	0.0267004	0.0238835	0.0234277	0.0257262
3135.2	0.0420383	0.0406879	0.0367608	0.0354699	0.0324272	0.0327144	0.029426	0.0294171	0.0277124	0.0267369	0.0238641	0.0234086	0.0258179
3135.69	0.0420895	0.0407482	0.0367987	0.0354613	0.0324689	0.0327737	0.0294474	0.0294744	0.0277771	0.0267853	0.0238517	0.0234247	0.0259147
3136.17	0.0421365	0.0408231	0.0368511	0.0354662	0.0325118	0.0328319	0.0294856	0.0295331	0.0278338	0.0268384	0.0238489	0.0234671	0.0260093
3136.65	0.0421712	0.0409021	0.0369087	0.035484	0.0325509	0.0328829	0.029534	0.0295889	0.0278775	0.0268874	0.0238578	0.023522	0.026093
3137.13	0.0421864	0.0409726	0.0369587	0.0355115	0.03258	0.0329205	0.0295844	0.0296379	0.0279054	0.0269241	0.0238779	0.0235746	0.0261572
3137.61	0.0421785	0.0410222	0.0369899	0.0355439	0.0325923	0.0329392	0.0296297	0.029677	0.0279175	0.0269431	0.0239064	0.0236146	0.0261961
3138.1	0.0421501	0.041043	0.0369952	0.0355762	0.0325814	0.032936	0.0296654	0.0297047	0.0279164	0.0269425	0.0239381	0.0236364	0.0262068
3138.58	0.0421088	0.0410336	0.0369746	0.0356048	0.0325441	0.0329102	0.0296908	0.0297206	0.027905	0.0269245	0.0239671	0.023639	0.0261906
3139.06	0.0420652	0.0409991	0.0369345	0.035626	0.0324817	0.0328645	0.0297073	0.0297237	0.027887	0.0268928	0.0239877	0.0236232	0.0261518
3139.54	0.0420299	0.0409507	0.0368857	0.0356361	0.0324012	0.0328037	0.0297167	0.0297121	0.0278644	0.0268519	0.023997	0.0235895	0.0260965
3140.03	0.0420091	0.0409021	0.0368402	0.0356302	0.0323138	0.0327354	0.0297194	0.0296832	0.0278382	0.0268049	0.0239946	0.0235373	0.0260312
3140.51	0.0420036	0.040866	0.0368091	0.0356039	0.0322328	0.0326681	0.0297139	0.0296338	0.0278081	0.0267538	0.0239835	0.0234661	0.0259618
3140.99	0.0420095	0.0408517	0.0368003	0.0355557	0.0321698	0.0326111	0.0296975	0.0295638	0.027774	0.0267001	0.0239682	0.0233777	0.0258926
3141.47	0.0420199	0.040863	0.0368175	0.0354898	0.0321314	0.0325722	0.0296682	0.0294767	0.0277372	0.0266464	0.0239537	0.0232784	0.025827
3141.95	0.0420291	0.0408972	0.0368599	0.0354162	0.0321179	0.0325577	0.0296267	0.0293806	0.0277006	0.0265966	0.0239436	0.0231788	0.025766
3142.44	0.042034	0.0409467	0.0369227	0.0353504	0.0321231	0.0325703	0.0295774	0.029286	0.0276693	0.0265544	0.0239391	0.0230925	0.0257088
3142.92	0.0420353	0.0410001	0.036997	0.0353082	0.0321377	0.0326078	0.0295285	0.0292032	0.0276487	0.026522	0.0239394	0.023032	0.0256541
3143.4	0.0420367	0.041046	0.0370714	0.0353006	0.0321526	0.0326633	0.0294886	0.0291387	0.0276429	0.026498	0.0239425	0.0230059	0.0255996
3143.88	0.0420426	0.0410754	0.0371331	0.0353292	0.0321623	0.0327272	0.0294656	0.0290939	0.0276535	0.0264779	0.0239465	0.023016	0.0255451
3144.36	0.0420557	0.0410837	0.0371711	0.0353852	0.0321664	0.0327883	0.0294642	0.0290646	0.0276783	0.0264546	0.0239511	0.0230579	0.025493
3144.85	0.0420766	0.0410724	0.0371784	0.0354529	0.0321688	0.0328386	0.0294847	0.0290446	0.0277119	0.0264224	0.0239572	0.0231226	0.0254492
3145.33	0.0421035	0.0410476	0.037154	0.0355149	0.0321751	0.0328744	0.0295245	0.0290286	0.0277468	0.0263793	0.0239668	0.0231995	0.025422
3145.81	0.0421337	0.0410188	0.0371027	0.0355588	0.0321897	0.0328979	0.0295784	0.0290152	0.0277762	0.0263292	0.0239808	0.0232781	0.0254205
3146.29	0.0421656	0.0409961	0.0370347	0.0355814	0.0322136	0.0329154	0.0296404	0.0290081	0.0277951	0.02628	0.0239992	0.0233503	0.025451
3146.78	0.0421991	0.0409876	0.0369617	0.0355899	0.0322441	0.0329354	0.0297043	0.0290145	0.0278022	0.0262418	0.0240196	0.0234107	0.0255147
3147.26	0.0422367	0.0409969	0.0368948	0.0355978	0.0322759	0.0329637	0.0297645	0.0290426	0.0278003	0.0262226	0.0240397	0.0234571	0.0256062
3147.74	0.0422814	0.0410245	0.036842	0.0356203	0.0323031	0.0330019	0.0298163	0.0290981	0.0277949	0.0262249	0.0240574	0.0234895	0.0257136
3148.22	0.0423362	0.0410671	0.0368068	0.0356693	0.0323221	0.0330462	0.0298558	0.0291819	0.0277931	0.026246	0.0240735	0.0235108	0.0258227
3148.7	0.042402	0.0411202	0.0367901	0.035749	0.0323318	0.0330893	0.0298812	0.0292901	0.0278011	0.0262792	0.024091	0.0235257	0.0259193
3149.19	0.0424771	0.0411799	0.0367907	0.0358572	0.0323339	0.0331235	0.0298928	0.0294136	0.0278223	0.0263177	0.024115	0.0235404	0.0259928
3149.67	0.0425575	0.0412431	0.0368079	0.0359862	0.0323319	0.0331436	0.0298938	0.029542	0.0278561	0.0263568	0.024149	0.0235602	0.0260392
3150.15	0.0426377	0.0413083	0.0368422	0.0361264	0.0323302	0.0331499	0.0298895	0.0296637	0.0278974	0.0263971	0.0241936	0.0235886	0.0260596
3150.63	0.0427121	0.0413742	0.0368943	0.0362679	0.0323326	0.033147	0.0298862	0.0297692	0.0279381	0.0264429	0.0242446	0.0236254	0.0260597
3151.11	0.0427769	0.0414388	0.0369653	0.0364009	0.0323427	0.0331426	0.029889	0.0298513	0.0279691	0.0264995	0.0242939	0.0236676	0.0260473
3151.6	0.0428301	0.0414995	0.0370546	0.0365163	0.0323633	0.0331432	0.0299003	0.0299063	0.0279831	0.0265709	0.0243317	0.0237098	0.0260296
3152.08	0.042872	0.0415526	0.0371599	0.0366047	0.0323961	0.0331525	0.0299192	0.0299335	0.0279769	0.0266565	0.0243503	0.0237464	0.0260121
3152.56	0.0429044	0.0415953	0.0372758	0.0366569	0.0324415	0.0331695	0.029942	0.0299362	0.0279531	0.0267515	0.0243463	0.0237741	0.025998
3153.04	0.0429297	0.0416255	0.0373963	0.0366673	0.0324968	0.0331894	0.0299635	0.0299206	0.0279185	0.0268485	0.0243223	0.023792	0.0259885
3153.53	0.0429498	0.041644	0.0375126	0.036635	0.0325565	0.033206	0.0299791	0.0298953	0.0278828	0.0269382	0.0242851	0.0238007	0.0259828
3154.01	0.0429653	0.0416533	0.0376159	0.0365667	0.0326123	0.0332143	0.0299863	0.029869	0.0278551	0.0270131	0.0242444	0.0238017	0.0259785
3154.49	0.0429758	0.0416569	0.0376965	0.0364753	0.0326548	0.0332124	0.0299851	0.0298491	0.0278418	0.0270682	0.0242077	0.0237951	0.0259724
3154.97	0.0429803	0.0416588	0.0377463	0.0363775	0.0326768	0.0332016	0.0299778	0.0298389	0.0278435	0.0271014	0.0241798	0.0237795	0.0259597
3155.45	0.042978	0.0416612	0.0377586	0.036288	0.0326754	0.0331855	0.0299681	0.0298371	0.0278561	0.0271137	0.0241608	0.0237536	0.0259368
3155.94	0.0429687	0.0416644	0.0377309	0.0362159	0.0326539	0.0331682	0.0299599	0.0298385	0.0278724	0.0271079	0.0241483	0.0237169	0.0259019
3156.42	0.042953	0.0416673	0.0376659	0.036162	0.0326218	0.0331531	0.0299568	0.0298357	0.0278845	0.0270887	0.0241383	0.0236729	0.0258566
3156.9	0.042932	0.0416683	0.0375717	0.0361207	0.032592	0.0331418	0.0299615	0.0298216	0.0278861	0.0270624	0.0241278	0.0236295	0.025807
3157.38	0.0429062	0.0416665	0.0374609	0.0360831	0.0325768	0.0331353	0.0299753	0.0297927	0.0278747	0.0270354	0.0241151	0.023596	0.0257621
3157.86	0.0428758	0.0416625	0.0373487	0.0360428	0.0325855	0.0331336	0.0299972	0.0297489	0.0278506	0.0270146	0.0241011	0.0235813	0.0257314
3158.35	0.0428399	0.0416587	0.0372491	0.0359991	0.0326205	0.0331375	0.0300241	0.0296945	0.0278172	0.0270042	0.0240874	0.0235893	0.0257217
3158.83	0.042798	0.0416585	0.0371723	0.0359581	0.0326774	0.0331476	0.0300496	0.0296355	0.027779	0.0270058	0.0240766	0.0236167	0.0257341
3159.31	0.042751	0.0416651	0.0371235	0.0359292	0.0327467	0.0331641	0.0300657	0.0295779	0.0277406	0.0270173	0.0240709	0.023654	0.025763
3159.79	0.0427018	0.04168	0.0371028	0.0359213	0.0328163	0.0331859	0.0300639	0.0295257	0.0277056	0.0270336	0.0240724	0.0236883	0.0257979
3160.28	0.0426568	0.0417023	0.0371073	0.0359379	0.0328752	0.03321	0.0300387	0.0294811	0.0276777	0.027049	0.0240823	0.0237076	0.0258266
3160.76	0.0426238	0.0417285	0.0371332	0.0359751	0.0329151	0.0332327	0.029989	0.0294435	0.027659	0.0270582	0.0241008	0.0237053	0.0258401
3161.24	0.0426113	0.041754	0.0371776	0.0360219	0.0329327	0.0332499	0.0299212	0.0294125	0.0276506	0.0270578	0.0241254	0.0236814	0.0258359
3161.72	0.0426253	0.0417736	0.0372387	0.0360651	0.0329296	0.0332589	0.0298472	0.0293879	0.0276526	0.0270467	0.0241509	0.0236424	0.0258192
3162.2	0.0426663	0.0417844	0.0373152	0.0360942	0.0329107	0.03326	0.029782	0.0293704	0.0276627	0.0270246	0.0241691	0.0235979	0.0258015
3162.68	0.0427303	0.0417853	0.0374053	0.0361049	0.0328838	0.0332556	0.0297392	0.0293616	0.027678	0.0269913	0.0241709	0.0235574	0.0257964
3163.17	0.0428077	0.0417781	0.0375046	0.0361016	0.0328563	0.0332503	0.0297274	0.0293643	0.0276954	0.0269463	0.0241485	0.023527	0.0258154
3163.65	0.0428866	0.0417662	0.0376068	0.0360945	0.0328348	0.0332484	0.0297457	0.0293805	0.0277134	0.0268894	0.0240995	0.0235101	0.0258624
3164.13	0.0429551	0.0417532	0.0377035	0.0360967	0.0328229	0.0332523	0.029786	0.0294119	0.0277326	0.0268225	0.0240277	0.0235063	0.0259334
3164.61	0.0430049	0.0417409	0.0377863	0.0361189	0.0328203	0.0332617	0.0298343	0.0294586	0.0277563	0.0267509	0.0239451	0.0235147	0.0260164
3165.1	0.0430321	0.0417295	0.0378475	0.0361655	0.0328244	0.0332735	0.0298756	0.0295196	0.0277883	0.0266841	0.0238677	0.0235342	0.0260953
3165.58	0.0430384	0.0417172	0.0378822	0.0362341	0.0328303	0.0332832	0.029899	0.0295921	0.0278305	0.0266336	0.0238126	0.0235638	0.0261542
3166.06	0.0430291	0.0417024	0.0378879	0.0363162	0.0328345	0.033287	0.0298995	0.0296715	0.0278807	0.02661	0.0237929	0.0236024	0.0261822
3166.54	0.0430123	0.0416847	0.0378654	0.0364002	0.0328361	0.0332835	0.02988	0.0297513	0.027932	0.0266185	0.0238142	0.0236472	0.026176
3167.02	0.0429962	0.0416669	0.0378185	0.0364747	0.0328381	0.033275	0.0298483	0.0298244	0.0279739	0.0266573	0.0238733	0.023694	0.02614
3167.51	0.0429878	0.041654	0.0377544	0.0365318	0.0328464	0.0332671	0.0298147	0.0298829	0.0279957	0.0267165	0.0239601	0.0237374	0.0260855
3167.99	0.042992	0.0416527	0.0376836	0.0365678	0.0328673	0.0332672	0.0297888	0.0299208	0.0279909	0.0267815	0.0240599	0.0237726	0.0260273
3168.47	0.0430115	0.0416682	0.0376183	0.0365838	0.0329041	0.0332821	0.0297769	0.0299345	0.0279608	0.0268372	0.0241588	0.0237966	0.0259788
3168.95	0.0430455	0.041702	0.0375713	0.0365847	0.0329535	0.0333158	0.0297811	0.0299251	0.0279141	0.0268723	0.0242452	0.0238088	0.0259504
3169.43	0.0430918	0.0417508	0.0375528	0.0365775	0.0330056	0.0333665	0.0298005	0.0298964	0.0278659	0.026882	0.0243131	0.0238108	0.0259463
3169.92	0.0431459	0.0418074	0.0375677	0.0365706	0.0330458	0.0334273	0.0298322	0.029856	0.0278323	0.0268684	0.0243612	0.0238052	0.0259643
3170.4	0.0432028	0.0418628	0.0376143	0.0365711	0.0330604	0.0334871	0.0298723	0.0298125	0.0278253	0.0268383	0.0243919	0.0237934	0.0259972
3170.88	0.0432573	0.0419102	0.0376839	0.0365846	0.0330413	0.0335331	0.0299177	0.0297733	0.0278492	0.0268005	0.0244097	0.0237759	0.0260354
3171.36	0.0433051	0.0419467	0.0377632	0.0366137	0.0329911	0.0335556	0.0299656	0.0297438	0.0278995	0.026762	0.0244195	0.0237524	0.0260695
3171.85	0.0433431	0.0419749	0.0378381	0.0366578	0.0329236	0.03355	0.0300148	0.0297261	0.027965	0.0267284	0.0244249	0.0237227	0.0260927
3172.33	0.0433694	0.0420011	0.0378978	0.0367127	0.0328596	0.0335189	0.0300641	0.0297182	0.0280314	0.0267017	0.0244282	0.0236884	0.0261024
3172.81	0.0433828	0.0420322	0.0379365	0.0367715	0.0328213	0.0334721	0.0301132	0.0297164	0.0280862	0.0266826	0.0244295	0.0236526	0.0261006
3173.29	0.0433836	0.0420726	0.0379555	0.036827	0.0328249	0.0334232	0.0301607	0.0297147	0.0281213	0.0266705	0.0244284	0.0236198	0.0260921
3173.77	0.0433728	0.0421224	0.037961	0.0368721	0.0328745	0.0333858	0.0302054	0.0297079	0.0281345	0.0266638	0.0244235	0.0235938	0.0260843
3174.26	0.0433532	0.0421775	0.0379611	0.0369033	0.0329626	0.0333697	0.0302443	0.0296917	0.0281284	0.0266603	0.0244148	0.0235776	0.0260835
3174.74	0.0433297	0.0422319	0.0379635	0.03692	0.0330721	0.0333784	0.0302741	0.0296654	0.0281095	0.0266573	0.0244037	0.0235706	0.0260945
3175.22	0.0433093	0.0422807	0.0379733	0.036925	0.0331831	0.0334081	0.0302905	0.0296312	0.0280852	0.0266526	0.0243943	0.0235716	0.0261192
3175.7	0.0433004	0.0423225	0.0379918	0.0369234	0.0332792	0.0334507	0.0302903	0.0295952	0.0280633	0.0266469	0.0243922	0.0235782	0.0261565
3176.18	0.043311	0.0423595	0.0380177	0.0369205	0.0333515	0.0334964	0.0302722	0.0295659	0.0280499	0.0266443	0.0244034	0.0235886	0.0262023
3176.67	0.0433461	0.0423965	0.0380479	0.0369206	0.0333997	0.0335367	0.0302387	0.0295523	0.02805	0.0266524	0.0244314	0.0236012	0.0262511
3177.15	0.0434055	0.0424379	0.0380786	0.0369256	0.0334298	0.0335675	0.0301965	0.0295617	0.0280648	0.0266813	0.0244769	0.0236153	0.0262963
3177.63	0.0434834	0.0424855	0.0381063	0.0369356	0.0334498	0.0335886	0.0301553	0.0295964	0.0280921	0.0267393	0.0245349	0.0236282	0.0263325
3178.11	0.0435693	0.0425371	0.0381282	0.0369488	0.0334653	0.0336029	0.0301263	0.0296531	0.0281254	0.0268277	0.0245979	0.023637	0.026356
3178.59	0.0436522	0.0425881	0.0381418	0.0369631	0.0334779	0.0336143	0.0301189	0.0297231	0.028155	0.0269396	0.0246562	0.0236375	0.0263655
3179.08	0.0437234	0.0426337	0.0381462	0.0369767	0.0334862	0.0336253	0.0301382	0.0297953	0.0281708	0.0270596	0.0247024	0.0236276	0.0263629
3179.56	0.0437807	0.0426721	0.0381421	0.0369882	0.0334874	0.0336362	0.0301843	0.0298586	0.0281653	0.0271685	0.0247318	0.0236087	0.0263516
3180.04	0.0438275	0.0427053	0.038132	0.036998	0.0334809	0.0336463	0.0302525	0.0299052	0.0281369	0.0272492	0.0247434	0.0235867	0.0263358
3180.52	0.0438708	0.0427379	0.0381206	0.0370063	0.0334696	0.0336548	0.0303356	0.0299338	0.028091	0.0272927	0.0247378	0.0235707	0.0263192
3181.01	0.0439178	0.042775	0.038114	0.0370142	0.0334588	0.0336626	0.0304258	0.0299472	0.0280388	0.0273004	0.0247162	0.0235703	0.0263036
3181.49	0.0439716	0.0428181	0.0381187	0.037023	0.0334549	0.0336731	0.0305157	0.0299524	0.0279949	0.0272829	0.0246792	0.0235911	0.026289
3181.97	0.044031	0.0428638	0.0381401	0.0370355	0.0334621	0.0336907	0.0305999	0.0299581	0.027973	0.0272566	0.0246269	0.0236324	0.026274
3182.45	0.0440903	0.0429046	0.0381814	0.0370551	0.0334807	0.0337199	0.0306733	0.0299714	0.0279816	0.0272371	0.0245612	0.0236856	0.026257
3182.93	0.044143	0.0429307	0.0382431	0.0370866	0.0335076	0.033763	0.0307312	0.0299957	0.0280217	0.0272343	0.0244874	0.0237373	0.0262376
3183.42	0.044185	0.0429344	0.0383221	0.0371339	0.0335377	0.0338184	0.0307691	0.0300312	0.0280861	0.0272502	0.0244151	0.0237742	0.0262178
3183.9	0.0442174	0.0429138	0.0384128	0.0371994	0.0335658	0.0338813	0.0307835	0.0300741	0.0281626	0.0272789	0.0243579	0.0237872	0.0262019
3184.38	0.0442457	0.0428735	0.0385071	0.0372826	0.0335896	0.0339443	0.0307732	0.0301188	0.0282372	0.0273111	0.0243285	0.0237768	0.026196
3184.86	0.0442783	0.0428251	0.0385964	0.0373786	0.0336101	0.0339996	0.0307417	0.0301588	0.0282978	0.0273376	0.0243366	0.0237523	0.0262056
3185.34	0.0443208	0.0427821	0.0386718	0.0374787	0.03363	0.0340419	0.0306974	0.0301897	0.028339	0.0273525	0.0243834	0.0237291	0.0262339
3185.83	0.044374	0.0427569	0.0387268	0.0375721	0.0336523	0.0340681	0.0306526	0.0302084	0.0283613	0.0273547	0.024462	0.0237235	0.0262805
3186.31	0.0444325	0.0427562	0.0387586	0.0376474	0.0336781	0.0340799	0.0306206	0.0302155	0.028371	0.0273458	0.0245581	0.0237464	0.02634
3186.79	0.0444858	0.0427796	0.0387692	0.0376964	0.0337053	0.0340811	0.0306117	0.0302138	0.0283775	0.0273278	0.024655	0.0238008	0.0264039
3187.27	0.0445234	0.042821	0.0387649	0.0377144	0.0337299	0.0340778	0.0306294	0.0302083	0.0283895	0.0273017	0.0247383	0.0238815	0.0264621
3187.76	0.0445386	0.0428705	0.0387563	0.0377021	0.0337463	0.0340764	0.0306688	0.0302047	0.0284137	0.0272667	0.0247988	0.0239789	0.026505
3188.24	0.0445308	0.0429181	0.0387536	0.0376637	0.0337513	0.0340819	0.030718	0.0302084	0.0284517	0.0272225	0.0248326	0.0240816	0.0265259
3188.72	0.0445057	0.0429563	0.0387651	0.0376072	0.0337438	0.0340982	0.0307612	0.0302222	0.0285015	0.0271704	0.0248416	0.0241814	0.0265223
3189.2	0.0444729	0.0429818	0.0387929	0.037541	0.0337262	0.0341255	0.0307837	0.0302461	0.0285576	0.0271153	0.0248288	0.0242731	0.0264966
3189.68	0.0444428	0.042995	0.0388324	0.037474	0.0337033	0.0341617	0.0307765	0.0302763	0.0286134	0.0270649	0.0247988	0.0243548	0.0264553
3190.17	0.0444224	0.0430001	0.0388733	0.0374132	0.0336805	0.0342022	0.0307392	0.0303056	0.0286625	0.0270289	0.024755	0.0244259	0.0264075
3190.65	0.0444149	0.0430024	0.038902	0.0373634	0.0336628	0.0342407	0.0306795	0.0303257	0.0287004	0.0270152	0.0247019	0.0244848	0.0263633
3191.13	0.0444196	0.0430075	0.0389076	0.0373281	0.0336537	0.034272	0.0306102	0.0303299	0.028725	0.0270281	0.0246454	0.0245291	0.0263307
3191.61	0.0444339	0.0430195	0.038885	0.0373083	0.033655	0.0342927	0.0305451	0.0303151	0.0287356	0.0270676	0.0245933	0.0245555	0.0263146
3192.09	0.0444558	0.0430401	0.0388377	0.0373042	0.033668	0.0343029	0.0304941	0.0302835	0.0287319	0.027129	0.0245541	0.0245622	0.0263149
3192.58	0.0444849	0.0430678	0.0387763	0.037315	0.0336923	0.0343055	0.030461	0.0302424	0.0287139	0.0272054	0.0245349	0.0245494	0.0263267
3193.06	0.044523	0.0430985	0.0387163	0.0373392	0.0337273	0.0343058	0.0304439	0.0302025	0.0286803	0.027289	0.0245383	0.0245198	0.0263422
3193.54	0.0445718	0.0431265	0.0386726	0.0373746	0.0337705	0.034308	0.0304374	0.0301742	0.0286305	0.0273716	0.0245615	0.0244781	0.026352
3194.02	0.0446316	0.0431456	0.0386556	0.0374184	0.0338176	0.0343139	0.030436	0.0301655	0.0285653	0.0274453	0.0245969	0.0244288	0.0263486
3194.51	0.0447004	0.0431502	0.0386686	0.0374671	0.0338623	0.0343216	0.0304373	0.0301786	0.0284891	0.0275018	0.0246345	0.0243759	0.0263269
3194.99	0.0447732	0.0431363	0.0387069	0.0375164	0.0338969	0.0343264	0.0304431	0.0302101	0.0284104	0.0275333	0.0246654	0.0243208	0.0262874
3195.47	0.0448428	0.043103	0.038761	0.0375624	0.0339146	0.0343227	0.0304585	0.0302516	0.0283408	0.027533	0.0246851	0.0242654	0.026234
3195.95	0.044901	0.0430521	0.0388174	0.0376019	0.0339119	0.0343073	0.0304893	0.030293	0.0282928	0.027498	0.0246938	0.0242122	0.0261744
3196.43	0.0449409	0.0429883	0.0388642	0.037634	0.0338907	0.0342815	0.0305385	0.0303242	0.028276	0.0274309	0.0246963	0.0241672	0.0261167
3196.92	0.0449569	0.0429194	0.0388919	0.0376608	0.0338583	0.0342515	0.0306048	0.0303392	0.0282937	0.0273428	0.0246979	0.0241389	0.0260696
3197.4	0.0449468	0.0428555	0.0388965	0.0376874	0.0338271	0.0342266	0.0306808	0.0303366	0.0283414	0.0272506	0.0247034	0.0241374	0.0260396
3197.88	0.0449113	0.0428081	0.0388792	0.0377214	0.0338109	0.0342161	0.0307567	0.0303202	0.0284084	0.0271751	0.024715	0.0241704	0.0260313
3198.36	0.0448543	0.0427883	0.0388465	0.0377701	0.0338206	0.0342258	0.0308221	0.0302971	0.0284804	0.0271342	0.0247319	0.0242405	0.0260471
3198.84	0.0447822	0.0428054	0.0388076	0.0378387	0.0338612	0.0342555	0.0308704	0.0302753	0.0285453	0.0271379	0.0247523	0.024343	0.026088
3199.33	0.044703	0.0428634	0.0387727	0.0379277	0.0339297	0.0343002	0.0308996	0.0302602	0.0285956	0.0271858	0.0247753	0.0244663	0.0261536
3199.81	0.0446254	0.04296	0.0387503	0.0380314	0.0340167	0.0343514	0.0309132	0.0302548	0.0286295	0.0272667	0.0248004	0.0245936	0.0262413
3200.29	0.0445573	0.0430853	0.0387461	0.0381393	0.0341087	0.0344019	0.0309173	0.0302573	0.0286499	0.0273628	0.0248284	0.0247083	0.0263469
3200.77	0.044505	0.0432231	0.0387622	0.0382385	0.0341926	0.0344476	0.03092	0.0302642	0.0286612	0.0274544	0.0248582	0.0247958	0.0264637
3201.26	0.0444729	0.0433534	0.038797	0.0383169	0.0342583	0.0344886	0.0309271	0.0302706	0.0286673	0.0275258	0.0248882	0.0248472	0.0265829
3201.74	0.0444634	0.0434572	0.0388474	0.0383661	0.0343015	0.0345288	0.0309421	0.0302734	0.0286704	0.0275688	0.024914	0.0248606	0.0266952
3202.22	0.0444766	0.0435213	0.0389101	0.0383835	0.034323	0.0345735	0.0309661	0.030271	0.0286717	0.0275839	0.0249324	0.0248391	0.0267927
3202.7	0.0445123	0.043541	0.0389829	0.0383722	0.0343277	0.0346258	0.0309978	0.0302653	0.0286738	0.0275782	0.0249411	0.0247903	0.0268696
3203.18	0.0445683	0.0435226	0.0390655	0.03834	0.0343218	0.034686	0.0310345	0.0302606	0.0286814	0.0275622	0.0249414	0.0247237	0.0269237
3203.66	0.0446415	0.0434802	0.0391564	0.0382967	0.0343104	0.0347512	0.0310725	0.0302627	0.0287017	0.0275454	0.0249367	0.0246492	0.0269562
3204.15	0.0447262	0.0434328	0.0392524	0.0382521	0.0342962	0.034816	0.031108	0.0302762	0.0287419	0.0275341	0.024932	0.0245763	0.0269704
3204.63	0.044814	0.0433986	0.039345	0.0382147	0.0342797	0.0348759	0.0311368	0.0303053	0.0288052	0.02753	0.0249303	0.0245141	0.02697
3205.11	0.0448946	0.0433905	0.0394218	0.0381917	0.0342596	0.0349277	0.0311548	0.030351	0.028889	0.0275317	0.0249314	0.0244706	0.0269587
3205.59	0.0449574	0.0434145	0.0394686	0.0381885	0.0342351	0.0349712	0.0311598	0.0304123	0.028983	0.0275371	0.0249315	0.0244512	0.0269392
3206.08	0.0449945	0.0434688	0.0394731	0.0382087	0.0342053	0.0350072	0.0311517	0.0304855	0.0290724	0.027545	0.0249258	0.0244586	0.0269134
3206.56	0.0450025	0.043546	0.0394314	0.038253	0.0341718	0.035038	0.031134	0.0305657	0.0291411	0.0275564	0.0249112	0.02449	0.0268839
3207.04	0.0449852	0.0436353	0.0393493	0.0383179	0.0341368	0.0350636	0.0311137	0.030646	0.0291777	0.0275732	0.0248892	0.0245382	0.0268531
3207.52	0.0449518	0.0437253	0.0392436	0.0383941	0.0341035	0.0350829	0.0311001	0.0307185	0.0291787	0.0275972	0.0248664	0.0245913	0.0268245
3208	0.0449155	0.0438061	0.0391384	0.038468	0.0340764	0.0350929	0.0311019	0.0307751	0.0291481	0.0276276	0.0248531	0.024636	0.0268017
3208.49	0.0448889	0.0438711	0.0390581	0.0385236	0.0340594	0.0350908	0.0311254	0.0308089	0.029097	0.0276605	0.0248584	0.0246604	0.0267878
3208.97	0.044882	0.0439174	0.0390203	0.0385477	0.0340585	0.0350745	0.0311714	0.0308148	0.0290384	0.0276895	0.0248877	0.0246569	0.0267844
3209.45	0.0448988	0.0439473	0.0390308	0.0385348	0.0340783	0.0350449	0.0312345	0.030792	0.0289836	0.0277078	0.0249374	0.0246252	0.0267915
3209.93	0.044938	0.0439671	0.0390819	0.0384898	0.0341231	0.0350053	0.0313053	0.0307443	0.0289398	0.0277116	0.0249977	0.0245718	0.0268079
3210.41	0.0449954	0.043986	0.0391559	0.0384275	0.0341935	0.0349604	0.0313724	0.0306803	0.0289103	0.0277015	0.0250544	0.0245071	0.0268303
3210.9	0.0450656	0.0440131	0.0392313	0.0383678	0.0342859	0.0349151	0.0314271	0.0306102	0.0288959	0.0276827	0.0250945	0.0244431	0.0268549
3211.38	0.0451449	0.044054	0.0392893	0.0383285	0.0343921	0.0348734	0.031465	0.030545	0.0288968	0.0276633	0.0251106	0.0243887	0.0268772
3211.86	0.0452305	0.0441084	0.0393195	0.03832	0.0344989	0.0348372	0.0314873	0.0304927	0.0289143	0.0276509	0.025103	0.0243497	0.0268918
3212.34	0.0453204	0.044169	0.0393197	0.0383419	0.0345915	0.0348069	0.0314988	0.0304583	0.0289484	0.0276513	0.0250784	0.0243275	0.0268939
3212.82	0.0454112	0.0442233	0.0392961	0.0383838	0.0346572	0.0347821	0.0315061	0.030443	0.0289975	0.0276661	0.0250481	0.0243223	0.0268793
3213.31	0.0454976	0.0442577	0.0392584	0.0384307	0.0346882	0.0347622	0.0315146	0.0304457	0.0290561	0.0276934	0.0250228	0.0243329	0.0268466
3213.79	0.0455732	0.0442616	0.0392176	0.0384688	0.0346852	0.0347474	0.0315262	0.0304642	0.0291151	0.0277301	0.0250106	0.0243591	0.0267983
3214.27	0.0456328	0.0442328	0.0391821	0.0384905	0.0346576	0.0347394	0.0315396	0.0304966	0.029165	0.0277733	0.0250142	0.0243999	0.026742
3214.75	0.0456744	0.0441785	0.0391569	0.0384975	0.0346205	0.0347405	0.0315512	0.0305415	0.0291992	0.0278233	0.0250323	0.0244527	0.0266879
3215.24	0.0457004	0.044114	0.0391431	0.0384982	0.0345907	0.0347535	0.031557	0.0305975	0.0292178	0.0278816	0.0250596	0.0245116	0.0266478
3215.72	0.0457166	0.0440564	0.0391394	0.0385027	0.0345804	0.0347808	0.0315549	0.0306623	0.0292276	0.0279499	0.0250912	0.0245678	0.0266306
3216.2	0.0457287	0.0440205	0.0391428	0.0385181	0.0345945	0.0348225	0.0315459	0.0307321	0.0292404	0.0280282	0.0251224	0.0246108	0.0266403
3216.68	0.0457395	0.0440138	0.0391512	0.0385451	0.0346295	0.034876	0.0315331	0.0308015	0.0292675	0.0281122	0.0251509	0.024632	0.0266744
3217.16	0.0457463	0.0440352	0.0391627	0.0385786	0.0346762	0.0349357	0.031521	0.0308645	0.0293153	0.0281942	0.025176	0.0246282	0.0267251
3217.65	0.0457407	0.0440769	0.0391773	0.0386103	0.0347232	0.0349935	0.0315139	0.030917	0.0293821	0.0282641	0.0251986	0.0246038	0.0267811
3218.13	0.0457121	0.0441284	0.0391967	0.0386323	0.0347611	0.0350403	0.0315141	0.0309575	0.0294581	0.0283139	0.0252197	0.0245699	0.0268318
3218.61	0.0456511	0.0441802	0.039224	0.0386401	0.0347861	0.035068	0.0315214	0.0309877	0.0295283	0.0283392	0.025241	0.024542	0.026869
3219.09	0.0455551	0.0442265	0.0392622	0.0386331	0.0347997	0.0350724	0.0315335	0.0310123	0.029578	0.0283418	0.0252627	0.0245346	0.0268897
3219.57	0.0454306	0.0442669	0.0393135	0.0386138	0.0348085	0.0350553	0.0315464	0.0310352	0.0295972	0.0283285	0.0252844	0.0245559	0.0268955
3220.06	0.0452925	0.0443037	0.0393775	0.0385853	0.0348198	0.035024	0.0315559	0.0310598	0.029583	0.0283081	0.0253041	0.0246051	0.0268911
3220.54	0.0451618	0.0443413	0.03945	0.0385494	0.0348393	0.0349892	0.0315585	0.0310855	0.0295393	0.0282882	0.0253195	0.024673	0.026882
3221.02	0.0450591	0.044382	0.0395241	0.0385078	0.0348682	0.0349627	0.0315524	0.0311095	0.0294732	0.028272	0.0253271	0.0247461	0.0268723
3221.5	0.0450007	0.0444259	0.0395918	0.0384628	0.034903	0.0349527	0.0315375	0.0311275	0.0293923	0.0282578	0.0253248	0.024811	0.0268633
3221.99	0.0449949	0.0444715	0.0396466	0.0384203	0.0349368	0.0349626	0.0315157	0.0311364	0.0293013	0.028241	0.025312	0.0248602	0.0268546
3222.47	0.0450414	0.0445156	0.0396845	0.0383899	0.0349623	0.03499	0.0314904	0.0311355	0.0292031	0.0282168	0.0252903	0.0248918	0.0268453
3222.95	0.0451318	0.0445547	0.0397061	0.0383825	0.0349735	0.035029	0.0314662	0.0311277	0.0291	0.0281835	0.0252627	0.0249099	0.0268349
3223.43	0.0452529	0.044586	0.0397152	0.0384075	0.0349672	0.0350724	0.0314485	0.0311169	0.0289966	0.0281431	0.0252335	0.0249204	0.0268252
3223.91	0.0453884	0.0446069	0.0397173	0.0384679	0.0349437	0.0351155	0.0314424	0.0311074	0.0289009	0.0281021	0.025206	0.0249269	0.0268198
3224.4	0.0455226	0.044615	0.0397184	0.0385582	0.0349056	0.035157	0.031452	0.0311016	0.0288236	0.0280687	0.0251828	0.0249303	0.0268235
3224.88	0.0456412	0.0446088	0.0397222	0.0386645	0.0348577	0.0351996	0.0314791	0.0310996	0.0287753	0.0280504	0.0251641	0.0249284	0.0268412
3225.36	0.0457346	0.0445878	0.0397309	0.0387687	0.0348048	0.035248	0.0315228	0.0310996	0.0287632	0.0280518	0.0251493	0.0249183	0.0268761
3225.84	0.0457985	0.0445539	0.0397453	0.0388544	0.0347518	0.0353062	0.031579	0.0311	0.0287887	0.0280733	0.0251377	0.0249003	0.0269289
3226.32	0.0458346	0.0445111	0.0397659	0.0389108	0.034703	0.0353753	0.031641	0.0311003	0.0288462	0.0281112	0.0251292	0.0248791	0.0269979
3226.81	0.0458497	0.044466	0.0397931	0.0389372	0.0346625	0.0354519	0.0317011	0.0311027	0.0289248	0.0281586	0.0251256	0.0248632	0.0270782
3227.29	0.0458547	0.0444264	0.0398276	0.0389403	0.0346333	0.0355291	0.0317522	0.0311101	0.0290126	0.0282073	0.0251296	0.0248622	0.0271625
3227.77	0.0458606	0.0443995	0.0398691	0.0389318	0.0346175	0.0355982	0.0317893	0.0311255	0.0290993	0.0282489	0.0251437	0.0248824	0.0272432
3228.25	0.0458768	0.0443905	0.0399163	0.0389236	0.0346163	0.035651	0.0318109	0.0311495	0.0291794	0.0282768	0.0251701	0.0249242	0.0273132
3228.74	0.0459073	0.0444021	0.0399658	0.0389235	0.0346289	0.0356832	0.0318191	0.0311797	0.0292524	0.0282876	0.0252091	0.024981	0.0273675
3229.22	0.0459507	0.0444341	0.0400136	0.0389345	0.0346537	0.0356943	0.0318193	0.0312114	0.0293212	0.0282817	0.0252599	0.0250419	0.0274045
3229.7	0.0460014	0.0444846	0.040056	0.0389561	0.0346882	0.0356877	0.0318184	0.0312391	0.0293902	0.0282642	0.0253211	0.0250957	0.0274261
3230.18	0.0460508	0.0445495	0.0400919	0.0389863	0.0347295	0.0356694	0.0318226	0.0312586	0.0294616	0.0282446	0.0253916	0.0251351	0.0274371
3230.66	0.0460918	0.0446246	0.0401219	0.0390238	0.0347753	0.0356466	0.0318366	0.0312692	0.0295348	0.0282337	0.0254706	0.0251582	0.0274433
3231.15	0.0461199	0.0447038	0.0401483	0.0390693	0.0348237	0.0356251	0.0318613	0.0312733	0.0296063	0.0282426	0.0255569	0.025168	0.0274502
3231.63	0.0461352	0.0447805	0.0401736	0.0391242	0.0348733	0.0356084	0.0318943	0.0312757	0.0296711	0.0282771	0.0256482	0.0251695	0.0274608
3232.11	0.0461414	0.0448466	0.0401987	0.039188	0.0349225	0.0355983	0.0319287	0.0312811	0.0297243	0.0283366	0.0257399	0.0251661	0.0274748
3232.59	0.0461445	0.0448955	0.0402218	0.0392581	0.0349695	0.0355945	0.0319568	0.0312924	0.0297628	0.0284129	0.0258248	0.0251571	0.0274893
3233.07	0.0461502	0.0449228	0.0402402	0.0393285	0.0350121	0.035595	0.0319697	0.0313091	0.0297861	0.0284918	0.0258941	0.0251377	0.0274996
3233.56	0.046163	0.044928	0.0402506	0.0393912	0.0350481	0.0355977	0.0319614	0.031328	0.0297953	0.0285584	0.0259396	0.025102	0.0275017
3234.04	0.0461845	0.0449149	0.0402521	0.0394381	0.0350763	0.0356005	0.0319294	0.0313445	0.0297927	0.0286002	0.0259557	0.0250475	0.0274929
3234.52	0.0462127	0.0448906	0.0402458	0.0394625	0.0350971	0.0356026	0.0318764	0.0313555	0.0297798	0.0286126	0.0259402	0.0249773	0.0274734
3235	0.0462439	0.0448627	0.0402353	0.0394614	0.0351128	0.035604	0.0318101	0.0313607	0.0297576	0.0285991	0.0258961	0.0249024	0.0274463
3235.49	0.0462725	0.0448377	0.0402239	0.0394348	0.0351278	0.0356061	0.031742	0.0313634	0.0297261	0.0285708	0.0258305	0.0248391	0.0274156
3235.97	0.0462932	0.0448188	0.0402142	0.0393865	0.0351468	0.0356107	0.0316854	0.0313693	0.0296863	0.0285418	0.0257534	0.0248041	0.027386
3236.45	0.046302	0.0448059	0.0402072	0.0393228	0.0351739	0.0356199	0.0316529	0.0313855	0.0296402	0.0285246	0.0256746	0.0248092	0.0273609
3236.93	0.0462973	0.044797	0.0402021	0.0392524	0.0352113	0.0356338	0.0316528	0.0314166	0.0295935	0.0285265	0.025603	0.0248568	0.0273422
3237.41	0.0462803	0.0447908	0.0401984	0.0391846	0.0352584	0.0356518	0.0316889	0.0314631	0.0295536	0.0285474	0.0255442	0.0249384	0.0273301
3237.9	0.0462554	0.0447878	0.0401978	0.039129	0.0353116	0.0356718	0.0317586	0.0315205	0.0295293	0.0285814	0.0255003	0.0250372	0.0273239
3238.38	0.0462287	0.0447907	0.0402036	0.0390917	0.0353667	0.0356911	0.0318544	0.0315797	0.0295281	0.02862	0.0254698	0.0251327	0.0273224
3238.86	0.0462062	0.0448032	0.04022	0.039075	0.0354184	0.035708	0.031966	0.031629	0.0295539	0.0286551	0.0254494	0.0252073	0.027325
3239.34	0.0461925	0.0448281	0.040249	0.0390755	0.0354632	0.0357221	0.0320817	0.0316585	0.0296047	0.0286826	0.0254346	0.0252501	0.0273317
3239.82	0.0461898	0.0448652	0.0402889	0.0390851	0.0354992	0.0357349	0.0321902	0.031662	0.0296732	0.0287028	0.025423	0.02526	0.0273431
3240.31	0.0461974	0.0449119	0.0403329	0.0390941	0.0355262	0.0357499	0.032283	0.0316406	0.0297477	0.028719	0.0254138	0.0252441	0.0273602
3240.79	0.0462127	0.0449634	0.0403718	0.0390947	0.0355449	0.03577	0.0323542	0.0316024	0.0298158	0.028736	0.0254097	0.0252138	0.0273835
3241.27	0.0462334	0.0450151	0.040397	0.0390854	0.0355561	0.0357975	0.0324008	0.0315615	0.0298671	0.0287576	0.0254159	0.0251811	0.0274128
3241.75	0.0462574	0.0450651	0.0404049	0.0390728	0.0355602	0.0358321	0.0324234	0.0315332	0.029897	0.0287846	0.0254389	0.0251548	0.0274469
3242.24	0.0462851	0.0451134	0.0403984	0.0390692	0.0355573	0.0358709	0.0324252	0.0315308	0.0299069	0.0288153	0.0254834	0.0251383	0.0274828
3242.72	0.0463177	0.0451609	0.040387	0.0390898	0.0355483	0.0359097	0.0324118	0.0315604	0.0299026	0.0288455	0.0255515	0.0251305	0.0275162
3243.2	0.0463562	0.0452082	0.0403822	0.0391453	0.0355355	0.0359434	0.0323915	0.0316196	0.0298921	0.0288709	0.0256401	0.0251283	0.0275426
3243.68	0.0463999	0.0452522	0.0403936	0.039238	0.0355224	0.0359677	0.0323732	0.0316978	0.0298821	0.0288883	0.0257422	0.0251286	0.0275584
3244.16	0.0464456	0.0452867	0.0404237	0.0393587	0.0355142	0.0359803	0.0323653	0.0317793	0.0298752	0.0288961	0.0258469	0.025131	0.027562
3244.64	0.0464885	0.045304	0.0404672	0.0394896	0.0355156	0.0359816	0.0323734	0.0318479	0.0298696	0.0288952	0.0259435	0.0251375	0.0275547
3245.13	0.0465238	0.0452985	0.0405124	0.0396101	0.0355287	0.0359739	0.0323989	0.031893	0.0298605	0.0288883	0.0260238	0.0251522	0.0275416
3245.61	0.0465492	0.0452695	0.0405471	0.0397038	0.0355522	0.0359609	0.0324379	0.0319114	0.0298437	0.0288787	0.0260841	0.0251778	0.0275291
3246.09	0.0465662	0.0452228	0.0405626	0.039764	0.0355813	0.035947	0.0324832	0.0319092	0.0298179	0.0288691	0.0261256	0.0252143	0.027524
3246.57	0.0465798	0.0451694	0.0405583	0.0397949	0.0356089	0.035936	0.032525	0.0318973	0.0297865	0.0288602	0.0261523	0.0252582	0.0275314
3247.06	0.0465961	0.0451223	0.0405402	0.0398079	0.0356283	0.0359319	0.0325558	0.0318875	0.0297574	0.0288511	0.0261684	0.0253029	0.0275532
3247.54	0.0466197	0.045092	0.0405186	0.0398159	0.0356355	0.0359381	0.0325711	0.0318881	0.0297398	0.0288394	0.0261769	0.0253417	0.0275883
3248.02	0.0466512	0.0450851	0.0405029	0.0398283	0.0356315	0.0359587	0.0325706	0.0319013	0.0297415	0.0288231	0.026178	0.0253699	0.0276333
3248.5	0.0466866	0.0451018	0.0404996	0.0398485	0.0356214	0.035997	0.0325582	0.0319236	0.0297671	0.0288011	0.0261713	0.0253866	0.0276845
3248.98	0.0467181	0.0451386	0.0405088	0.0398744	0.0356138	0.0360552	0.0325398	0.0319481	0.0298149	0.0287749	0.0261562	0.0253954	0.0277389
3249.47	0.0467372	0.0451897	0.0405268	0.0399014	0.0356177	0.0361336	0.0325213	0.0319673	0.0298791	0.0287479	0.0261349	0.0254032	0.0277948
3249.95	0.0467386	0.0452498	0.0405485	0.0399265	0.0356396	0.0362284	0.0325071	0.0319763	0.029951	0.0287253	0.0261109	0.0254171	0.0278518
3250.43	0.0467221	0.0453159	0.0405696	0.0399501	0.0356823	0.036333	0.0324987	0.0319747	0.0300224	0.0287126	0.0260908	0.0254428	0.0279102
3250.91	0.0466937	0.0453871	0.0405879	0.0399765	0.0357435	0.0364377	0.0324965	0.0319659	0.0300883	0.0287135	0.0260804	0.0254815	0.0279696
3251.39	0.0466645	0.0454633	0.0406047	0.0400113	0.0358179	0.0365315	0.0325	0.0319563	0.0301474	0.0287295	0.0260839	0.0255317	0.0280292
3251.88	0.0466465	0.0455442	0.0406223	0.0400581	0.0358979	0.0366049	0.0325099	0.0319523	0.0302026	0.0287596	0.0261017	0.0255882	0.0280879
3252.36	0.0466499	0.0456275	0.0406432	0.0401152	0.0359768	0.0366512	0.0325276	0.0319577	0.0302583	0.0288003	0.0261311	0.0256458	0.0281448
3252.84	0.0466794	0.045709	0.0406685	0.0401766	0.0360491	0.0366686	0.0325556	0.0319729	0.0303186	0.0288484	0.0261669	0.0257003	0.0282006
3253.32	0.046733	0.0457832	0.0406987	0.0402326	0.0361116	0.0366605	0.0325945	0.0319946	0.0303853	0.0289002	0.0262033	0.0257492	0.0282566
3253.8	0.0468023	0.045845	0.0407338	0.0402739	0.0361637	0.0366356	0.0326425	0.0320174	0.0304563	0.0289531	0.0262356	0.0257917	0.0283149
3254.29	0.0468742	0.0458904	0.0407743	0.0402953	0.0362057	0.0366055	0.0326938	0.0320361	0.0305265	0.0290054	0.0262618	0.0258273	0.0283751
3254.77	0.0469349	0.045918	0.0408213	0.0402973	0.0362393	0.0365818	0.0327412	0.0320481	0.0305887	0.0290547	0.0262821	0.0258546	0.0284345
3255.25	0.0469718	0.0459288	0.0408755	0.0402866	0.0362666	0.0365732	0.0327773	0.0320547	0.0306361	0.029099	0.0262989	0.0258723	0.0284871
3255.73	0.0469768	0.0459258	0.0409363	0.0402723	0.0362894	0.0365838	0.0327977	0.0320611	0.0306643	0.0291356	0.0263155	0.025878	0.028525
3256.22	0.0469477	0.0459138	0.0410018	0.0402643	0.0363093	0.0366124	0.0328025	0.0320751	0.0306728	0.0291628	0.0263348	0.0258717	0.0285411
3256.7	0.0468881	0.0458985	0.0410674	0.0402696	0.0363272	0.0366536	0.0327974	0.0321032	0.030665	0.0291812	0.0263586	0.0258556	0.028532
3257.18	0.0468072	0.045886	0.0411281	0.0402914	0.0363432	0.0366994	0.0327913	0.0321493	0.0306481	0.0291943	0.0263884	0.025836	0.0284998
3257.66	0.0467186	0.0458815	0.0411795	0.0403293	0.0363571	0.0367425	0.0327939	0.0322117	0.0306303	0.0292075	0.0264237	0.0258211	0.0284515
3258.14	0.0466391	0.0458883	0.0412192	0.0403798	0.0363679	0.0367772	0.0328137	0.0322824	0.0306192	0.0292272	0.026464	0.0258194	0.0283975
3258.63	0.0465844	0.0459067	0.0412471	0.0404382	0.0363744	0.036802	0.0328558	0.0323501	0.0306197	0.0292581	0.0265083	0.0258367	0.0283484
3259.11	0.0465673	0.0459337	0.0412658	0.0404995	0.0363766	0.0368176	0.0329208	0.0324028	0.0306331	0.0293008	0.0265565	0.0258742	0.0283106
3259.59	0.0465949	0.0459647	0.0412787	0.0405592	0.0363752	0.036827	0.0330061	0.0324329	0.0306567	0.0293521	0.0266092	0.0259275	0.0282862
3260.07	0.0466664	0.0459943	0.0412896	0.0406139	0.0363721	0.0368339	0.033106	0.0324399	0.0306855	0.0294056	0.0266679	0.0259882	0.0282713
3260.55	0.046774	0.0460184	0.0413015	0.0406608	0.0363693	0.036841	0.0332138	0.0324322	0.0307145	0.0294543	0.0267344	0.0260458	0.0282604
3261.04	0.0469033	0.0460355	0.0413164	0.0406984	0.0363684	0.0368494	0.0333211	0.0324243	0.0307402	0.0294944	0.0268102	0.0260922	0.0282474
3261.52	0.0470376	0.0460463	0.0413349	0.0407257	0.0363702	0.0368597	0.0334192	0.0324337	0.0307627	0.0295262	0.0268939	0.026122	0.02823
3262	0.0471606	0.0460526	0.041356	0.0407428	0.0363748	0.0368719	0.0334992	0.032474	0.0307851	0.0295538	0.0269814	0.0261355	0.0282101
3262.48	0.0472599	0.0460564	0.0413777	0.0407502	0.0363814	0.0368869	0.0335541	0.0325514	0.0308129	0.0295831	0.0270649	0.0261371	0.0281928
3262.97	0.0473295	0.0460574	0.0413967	0.040749	0.0363896	0.0369062	0.0335789	0.0326624	0.0308511	0.0296181	0.0271349	0.0261331	0.0281845
3263.45	0.04737	0.0460549	0.0414092	0.0407407	0.0364001	0.0369323	0.0335734	0.0327948	0.0309028	0.0296594	0.0271828	0.0261294	0.0281906
3263.93	0.0473877	0.0460488	0.0414127	0.0407277	0.0364147	0.0369676	0.0335427	0.0329313	0.0309679	0.0297033	0.0272039	0.0261296	0.028213
3264.41	0.0473921	0.0460414	0.0414072	0.0407129	0.0364349	0.0370136	0.0334959	0.0330553	0.0310426	0.0297438	0.0271991	0.026134	0.0282501
3264.89	0.0473935	0.0460401	0.0413968	0.0407004	0.0364618	0.0370704	0.0334451	0.0331536	0.0311199	0.0297761	0.0271765	0.0261402	0.0282972
3265.38	0.0474001	0.0460542	0.0413884	0.0406945	0.0364948	0.0371363	0.0334011	0.0332212	0.0311924	0.0297993	0.0271479	0.0261453	0.0283486
3265.86	0.0474167	0.0460943	0.0413917	0.0406994	0.0365311	0.0372083	0.0333714	0.0332589	0.031254	0.0298175	0.0271258	0.0261484	0.0283991
3266.34	0.0474438	0.046167	0.0414145	0.040718	0.0365673	0.0372821	0.0333592	0.033273	0.0313009	0.0298381	0.0271191	0.0261515	0.0284458
3266.82	0.0474796	0.0462717	0.0414615	0.0407511	0.0366003	0.0373532	0.033363	0.0332712	0.0313333	0.0298676	0.0271309	0.0261612	0.0284877
3267.3	0.04752	0.0463998	0.0415316	0.0407975	0.0366288	0.0374166	0.0333799	0.0332609	0.0313546	0.0299092	0.027157	0.0261857	0.0285263
3267.79	0.0475608	0.0465354	0.0416185	0.0408536	0.0366541	0.0374677	0.0334064	0.0332472	0.0313704	0.0299586	0.0271898	0.0262321	0.028563
3268.27	0.0475985	0.0466601	0.0417127	0.0409146	0.0366797	0.0375022	0.0334411	0.0332339	0.0313868	0.0300057	0.0272204	0.0263032	0.0285999
3268.75	0.0476303	0.0467576	0.0418051	0.0409746	0.0367085	0.0375173	0.0334846	0.0332225	0.0314084	0.0300379	0.027243	0.0263949	0.0286374
3269.23	0.0476538	0.0468179	0.0418884	0.041028	0.0367425	0.0375125	0.0335368	0.0332156	0.0314378	0.030045	0.0272561	0.0264959	0.0286755
3269.72	0.0476662	0.0468389	0.0419594	0.041069	0.0367806	0.0374895	0.0335963	0.033215	0.0314737	0.0300231	0.0272629	0.0265897	0.0287126
3270.2	0.0476647	0.0468261	0.0420173	0.0410931	0.0368193	0.0374526	0.0336579	0.0332227	0.031512	0.0299779	0.0272684	0.02666	0.0287475
3270.68	0.0476472	0.0467894	0.0420623	0.0410972	0.0368532	0.0374076	0.0337134	0.0332392	0.0315466	0.0299228	0.0272773	0.0266954	0.0287778
3271.16	0.0476128	0.0467407	0.0420935	0.0410809	0.0368778	0.037361	0.0337546	0.0332641	0.0315708	0.0298743	0.0272913	0.0266934	0.0288022
3271.64	0.047564	0.0466899	0.0421085	0.0410471	0.0368912	0.0373178	0.0337744	0.0332942	0.0315797	0.0298483	0.0273089	0.0266624	0.028819
3272.13	0.047507	0.0466456	0.0421043	0.0410031	0.0368949	0.0372815	0.0337715	0.0333251	0.0315717	0.0298534	0.0273257	0.026619	0.0288263
3272.61	0.0474498	0.0466136	0.0420797	0.0409589	0.0368931	0.0372533	0.0337502	0.0333502	0.0315486	0.0298898	0.0273369	0.0265825	0.0288222
3273.09	0.0474011	0.0465976	0.0420371	0.0409248	0.0368911	0.0372323	0.0337203	0.0333626	0.0315153	0.0299486	0.0273378	0.0265682	0.0288043
3273.57	0.0473662	0.0465996	0.0419839	0.040908	0.0368917	0.0372176	0.0336929	0.0333548	0.0314778	0.0300152	0.0273258	0.026582	0.0287697
3274.05	0.0473456	0.0466194	0.0419292	0.0409112	0.0368955	0.0372077	0.0336769	0.0333225	0.0314406	0.0300741	0.0273004	0.0266183	0.0287163
3274.54	0.0473336	0.0466529	0.0418825	0.0409295	0.0368988	0.0372012	0.0336767	0.0332639	0.0314062	0.0301133	0.027262	0.026662	0.0286442
3275.02	0.0473219	0.0466935	0.0418483	0.0409543	0.0368964	0.0371969	0.0336897	0.0331827	0.0313743	0.0301277	0.0272117	0.0266942	0.0285567
3275.5	0.0473022	0.0467322	0.0418264	0.0409759	0.0368832	0.0371926	0.0337093	0.0330874	0.0313431	0.0301195	0.0271516	0.0266994	0.0284614
3275.98	0.0472712	0.0467596	0.0418119	0.0409884	0.0368574	0.0371865	0.0337271	0.032991	0.031311	0.0300966	0.0270849	0.0266715	0.0283701
3276.47	0.0472327	0.0467684	0.0417985	0.0409922	0.0368208	0.0371768	0.0337353	0.0329075	0.0312783	0.0300707	0.0270166	0.0266148	0.0282967
3276.95	0.0471968	0.0467551	0.0417823	0.0409942	0.0367795	0.0371634	0.0337294	0.0328489	0.0312473	0.030052	0.0269529	0.0265424	0.0282546
3277.43	0.0471767	0.0467203	0.0417636	0.0410049	0.0367409	0.0371497	0.0337081	0.0328214	0.0312212	0.0300478	0.0269009	0.0264711	0.0282525
3277.91	0.0471832	0.0466681	0.0417472	0.041033	0.0367126	0.0371415	0.0336723	0.0328237	0.0312027	0.0300603	0.0268652	0.026416	0.0282924
3278.39	0.0472204	0.0466038	0.0417397	0.0410807	0.0366991	0.0371457	0.0336245	0.0328473	0.0311913	0.0300859	0.0268475	0.0263857	0.028368
3278.88	0.0472839	0.0465332	0.041745	0.0411419	0.0367013	0.0371689	0.0335671	0.0328808	0.0311834	0.0301175	0.0268452	0.0263811	0.0284658
3279.36	0.0473615	0.046461	0.0417622	0.0412035	0.0367166	0.0372136	0.033503	0.032912	0.0311729	0.0301456	0.0268518	0.0263964	0.0285682
3279.84	0.0474381	0.0463915	0.0417846	0.0412496	0.03674	0.0372767	0.0334357	0.0329346	0.0311533	0.0301621	0.02686	0.0264223	0.0286582
3280.32	0.0475008	0.0463296	0.0418014	0.0412681	0.0367657	0.0373496	0.0333698	0.0329474	0.0311211	0.030162	0.0268642	0.0264492	0.0287231
3280.8	0.0475434	0.0462805	0.0418011	0.0412545	0.0367897	0.0374212	0.0333114	0.0329559	0.0310769	0.0301445	0.0268624	0.0264699	0.0287566
3281.29	0.0475682	0.0462499	0.041777	0.0412144	0.0368098	0.0374802	0.0332671	0.0329666	0.0310267	0.0301137	0.0268575	0.0264805	0.0287601
3281.77	0.0475846	0.0462422	0.0417284	0.0411611	0.0368274	0.0375202	0.0332421	0.0329846	0.0309798	0.0300768	0.0268555	0.0264802	0.0287413
3282.25	0.0476045	0.0462586	0.0416618	0.0411108	0.0368455	0.0375402	0.0332391	0.0330092	0.0309462	0.0300416	0.0268645	0.0264708	0.0287106
3282.73	0.0476378	0.0462963	0.0415887	0.0410765	0.0368686	0.0375451	0.0332576	0.0330342	0.0309335	0.0300157	0.0268897	0.026455	0.0286789
3283.22	0.0476885	0.0463482	0.0415217	0.041064	0.0368998	0.0375422	0.033293	0.0330502	0.0309448	0.0300031	0.026933	0.0264363	0.0286553
3283.7	0.047754	0.0464051	0.041471	0.041071	0.0369402	0.0375389	0.0333383	0.0330483	0.0309784	0.0300042	0.0269909	0.0264176	0.0286453
3284.18	0.0478259	0.0464579	0.0414423	0.0410884	0.0369873	0.0375384	0.0333852	0.0330244	0.0310285	0.0300157	0.0270565	0.0264021	0.0286512
3284.66	0.0478938	0.0465004	0.0414365	0.0411046	0.0370356	0.03754	0.0334266	0.0329815	0.0310884	0.0300318	0.0271207	0.0263918	0.028672
3285.14	0.0479486	0.0465302	0.0414503	0.0411105	0.0370778	0.0375395	0.0334572	0.0329288	0.0311515	0.0300449	0.0271756	0.0263879	0.0287053
3285.62	0.0479851	0.0465495	0.0414786	0.0411019	0.0371066	0.0375329	0.0334751	0.0328786	0.0312134	0.0300485	0.027216	0.0263914	0.0287466
3286.11	0.0480019	0.0465628	0.0415165	0.0410813	0.0371175	0.0375177	0.033482	0.032843	0.0312721	0.0300371	0.0272415	0.0264031	0.0287911
3286.59	0.0480011	0.0465752	0.0415603	0.0410559	0.0371095	0.0374958	0.0334825	0.0328305	0.0313273	0.0300099	0.0272551	0.0264249	0.0288341
3287.07	0.0479861	0.0465908	0.0416086	0.0410364	0.0370862	0.0374717	0.0334832	0.0328442	0.0313795	0.0299699	0.027263	0.0264598	0.0288709
3287.55	0.047961	0.0466121	0.0416621	0.0410332	0.0370543	0.0374511	0.0334918	0.0328837	0.0314291	0.0299256	0.0272719	0.026512	0.0288987
3288.04	0.0479297	0.0466398	0.0417226	0.0410546	0.0370211	0.0374382	0.0335148	0.0329448	0.0314771	0.0298891	0.0272881	0.0265852	0.0289176
3288.52	0.0478971	0.0466736	0.0417922	0.0411041	0.0369929	0.0374345	0.0335562	0.033023	0.031524	0.0298738	0.0273152	0.0266797	0.0289304
3289	0.0478681	0.0467123	0.0418713	0.0411789	0.0369728	0.0374379	0.0336164	0.0331128	0.0315706	0.0298899	0.0273542	0.0267911	0.0289426
3289.48	0.047848	0.0467542	0.0419576	0.0412704	0.0369604	0.0374458	0.0336918	0.0332084	0.0316179	0.0299415	0.0274029	0.0269096	0.0289614
3289.96	0.0478423	0.0467969	0.0420454	0.0413652	0.0369539	0.0374558	0.0337761	0.0333032	0.0316661	0.0300234	0.0274578	0.0270213	0.0289927
3290.45	0.0478551	0.0468376	0.0421263	0.0414479	0.0369508	0.0374685	0.0338616	0.0333898	0.0317151	0.0301221	0.027515	0.0271116	0.0290408
3290.93	0.0478876	0.0468733	0.0421909	0.041505	0.0369515	0.0374869	0.0339417	0.0334607	0.031763	0.0302184	0.0275715	0.0271699	0.0291056
3291.41	0.0479391	0.0469021	0.0422318	0.0415293	0.0369591	0.0375157	0.0340117	0.0335106	0.031807	0.0302934	0.0276248	0.0271931	0.0291832
3291.89	0.0480061	0.0469227	0.0422464	0.0415222	0.0369782	0.0375585	0.0340694	0.0335369	0.0318436	0.0303337	0.0276732	0.0271867	0.0292658
3292.38	0.0480837	0.0469357	0.0422387	0.0414944	0.0370143	0.0376166	0.0341153	0.0335422	0.0318693	0.0303366	0.0277136	0.0271633	0.0293434
3292.86	0.0481673	0.0469426	0.0422186	0.0414623	0.0370697	0.0376877	0.0341503	0.033532	0.031881	0.0303097	0.0277422	0.0271381	0.0294063
3293.34	0.0482526	0.0469446	0.0421986	0.0414435	0.0371425	0.0377673	0.0341756	0.0335134	0.0318768	0.030269	0.0277528	0.0271227	0.0294463
3293.82	0.048336	0.0469412	0.0421904	0.0414499	0.0372255	0.0378495	0.0341914	0.0334919	0.0318558	0.0302323	0.0277403	0.0271222	0.029459
3294.3	0.048414	0.0469311	0.0422	0.0414843	0.0373082	0.0379291	0.0341976	0.0334702	0.0318186	0.0302136	0.0277014	0.0271319	0.029444
3294.78	0.0484818	0.046912	0.0422266	0.0415394	0.0373793	0.0380015	0.0341943	0.0334477	0.0317672	0.0302192	0.0276374	0.0271417	0.029405
3295.27	0.0485336	0.0468835	0.0422635	0.0416012	0.0374291	0.0380623	0.0341835	0.0334228	0.031706	0.030247	0.0275564	0.0271392	0.0293502
3295.75	0.0485623	0.0468478	0.0423006	0.0416538	0.0374517	0.038107	0.0341678	0.0333945	0.0316408	0.0302891	0.027472	0.0271159	0.0292897
3296.23	0.048561	0.0468111	0.0423285	0.0416851	0.0374462	0.0381308	0.0341507	0.0333648	0.0315795	0.0303364	0.0274002	0.0270699	0.0292349
3296.71	0.0485257	0.0467819	0.0423413	0.0416906	0.0374171	0.0381293	0.0341348	0.0333379	0.0315303	0.0303816	0.0273558	0.0270084	0.0291963
3297.2	0.0484564	0.0467687	0.0423381	0.0416735	0.0373727	0.0381019	0.0341199	0.0333195	0.0314992	0.030422	0.0273472	0.0269445	0.0291814
3297.68	0.0483586	0.0467762	0.0423227	0.0416429	0.0373242	0.0380525	0.0341033	0.0333138	0.0314892	0.0304581	0.0273742	0.0268939	0.0291928
3298.16	0.0482429	0.0468037	0.0423007	0.0416088	0.0372836	0.0379916	0.0340801	0.0333218	0.0314986	0.0304919	0.0274281	0.0268684	0.0292286
3298.64	0.0481229	0.0468439	0.0422783	0.041578	0.0372612	0.0379335	0.0340458	0.0333396	0.0315221	0.0305235	0.0274953	0.0268738	0.0292821
3299.12	0.048014	0.046886	0.0422599	0.0415527	0.037265	0.0378935	0.0339988	0.0333607	0.0315528	0.0305501	0.0275623	0.0269077	0.0293454
3299.61	0.0479294	0.0469189	0.0422488	0.0415308	0.0372981	0.0378834	0.0339422	0.0333779	0.0315847	0.0305657	0.0276208	0.0269613	0.0294101
3300.09	0.0478786	0.0469359	0.0422478	0.0415084	0.0373595	0.037907	0.0338841	0.0333862	0.0316146	0.0305648	0.0276687	0.0270223	0.0294695
3300.57	0.0478655	0.046936	0.0422594	0.041483	0.0374427	0.0379592	0.0338353	0.0333847	0.0316428	0.0305452	0.0277104	0.0270791	0.0295203
3301.05	0.0478887	0.0469246	0.0422853	0.0414556	0.0375373	0.0380275	0.033807	0.033377	0.0316725	0.0305106	0.0277527	0.0271232	0.0295601
3301.53	0.047941	0.0469112	0.0423254	0.0414294	0.0376309	0.0380955	0.0338064	0.0333695	0.0317068	0.0304705	0.0278014	0.0271506	0.0295889
3302.02	0.0480116	0.046906	0.0423756	0.0414097	0.037711	0.038149	0.0338358	0.0333705	0.0317473	0.0304383	0.0278576	0.0271616	0.0296057
3302.5	0.0480886	0.0469169	0.0424281	0.0414008	0.0377684	0.0381794	0.0338909	0.0333868	0.0317925	0.0304275	0.0279177	0.0271598	0.029609
3302.98	0.0481606	0.046947	0.0424726	0.0414052	0.0377983	0.0381867	0.0339627	0.0334237	0.0318381	0.0304471	0.0279752	0.0271492	0.0295968
3303.46	0.0482189	0.0469949	0.0424995	0.0414239	0.037801	0.0381774	0.0340402	0.0334832	0.0318787	0.0304997	0.0280235	0.027134	0.0295679
3303.95	0.0482585	0.0470551	0.042504	0.0414575	0.0377824	0.0381628	0.0341135	0.0335652	0.0319113	0.0305804	0.0280589	0.0271169	0.0295231
3304.43	0.0482782	0.0471195	0.0424891	0.0415067	0.0377512	0.0381537	0.0341755	0.0336654	0.0319361	0.0306784	0.0280827	0.0271	0.0294662
3304.91	0.0482801	0.0471796	0.0424649	0.0415732	0.0377177	0.0381579	0.0342238	0.0337782	0.0319579	0.0307806	0.0280987	0.0270851	0.0294049
3305.39	0.0482682	0.047227	0.0424462	0.0416591	0.0376916	0.0381784	0.0342592	0.033895	0.0319842	0.0308745	0.028113	0.027075	0.0293488
3305.87	0.0482477	0.0472554	0.0424471	0.0417635	0.0376804	0.0382132	0.034285	0.0340066	0.0320225	0.0309511	0.0281292	0.0270732	0.0293087
3306.36	0.0482244	0.0472603	0.0424764	0.0418823	0.0376886	0.0382574	0.0343046	0.034104	0.0320781	0.0310055	0.0281479	0.0270843	0.0292936
3306.84	0.0482036	0.0472414	0.0425333	0.0420064	0.0377171	0.0383042	0.03432	0.034181	0.0321508	0.0310377	0.0281662	0.0271124	0.0293095
3307.32	0.0481901	0.0472024	0.0426083	0.0421228	0.0377625	0.0383466	0.0343318	0.0342355	0.0322352	0.0310507	0.0281789	0.0271594	0.0293576
3307.8	0.0481874	0.0471527	0.0426857	0.0422181	0.037818	0.038378	0.0343382	0.034271	0.0323214	0.0310489	0.0281812	0.0272234	0.029434
3308.28	0.048197	0.0471054	0.0427486	0.0422819	0.0378735	0.0383931	0.0343367	0.0342947	0.0323979	0.0310367	0.0281701	0.0272983	0.0295298
3308.77	0.0482173	0.0470747	0.0427849	0.0423107	0.0379185	0.0383887	0.0343258	0.0343162	0.0324544	0.0310167	0.0281455	0.0273744	0.0296329
3309.25	0.0482437	0.0470722	0.0427901	0.0423087	0.0379442	0.0383642	0.034306	0.0343418	0.0324833	0.0309885	0.0281102	0.0274411	0.0297302
3309.73	0.0482698	0.0471032	0.0427681	0.042286	0.0379463	0.0383231	0.0342814	0.0343731	0.0324821	0.0309493	0.0280678	0.027489	0.0298103
3310.21	0.0482883	0.0471654	0.0427282	0.0422555	0.0379264	0.0382717	0.0342591	0.0344046	0.0324516	0.030895	0.0280226	0.0275131	0.0298645
3310.7	0.0482933	0.0472489	0.0426817	0.0422285	0.0378916	0.0382199	0.0342487	0.0344258	0.0323952	0.0308223	0.0279786	0.0275133	0.029889
3311.18	0.0482823	0.0473399	0.0426378	0.042212	0.0378529	0.0381782	0.0342594	0.0344244	0.032318	0.0307322	0.0279397	0.0274938	0.0298848
3311.66	0.048257	0.0474236	0.0426022	0.0422074	0.0378221	0.0381556	0.0342983	0.0343912	0.0322265	0.0306306	0.0279095	0.0274607	0.0298569
3312.14	0.0482228	0.047489	0.0425772	0.0422118	0.0378077	0.0381577	0.0343673	0.034324	0.0321282	0.0305296	0.0278918	0.0274215	0.0298141
3312.62	0.0481882	0.0475313	0.0425623	0.0422192	0.0378136	0.038185	0.0344623	0.0342287	0.0320322	0.0304453	0.0278891	0.0273819	0.0297665
3313.11	0.0481618	0.047552	0.0425564	0.042224	0.0378377	0.0382327	0.0345732	0.0341192	0.0319482	0.0303935	0.0279013	0.0273457	0.0297244
3313.59	0.0481504	0.0475585	0.042558	0.0422218	0.0378737	0.0382927	0.0346864	0.034013	0.0318854	0.0303862	0.027926	0.0273151	0.029696
3314.07	0.0481574	0.0475597	0.0425664	0.0422113	0.0379143	0.0383555	0.0347869	0.0339266	0.0318514	0.030427	0.0279575	0.0272907	0.0296855
3314.55	0.0481824	0.0475651	0.0425807	0.0421935	0.0379544	0.0384134	0.0348626	0.0338713	0.0318496	0.0305102	0.0279892	0.0272734	0.0296934
3315.03	0.0482211	0.0475801	0.0426002	0.0421719	0.0379926	0.0384614	0.0349054	0.0338503	0.0318799	0.0306227	0.0280151	0.0272635	0.0297158
3315.52	0.048267	0.0476071	0.0426238	0.0421513	0.0380318	0.0384973	0.0349125	0.0338599	0.0319374	0.0307471	0.0280317	0.0272615	0.0297475
3316	0.0483133	0.0476442	0.0426496	0.0421363	0.0380761	0.038521	0.0348849	0.0338904	0.0320152	0.0308662	0.028039	0.0272679	0.0297819
3316.48	0.0483539	0.0476881	0.0426767	0.0421311	0.0381282	0.038533	0.0348281	0.0339306	0.0321043	0.030967	0.0280395	0.0272815	0.0298148
3316.96	0.0483854	0.0477336	0.0427043	0.0421384	0.0381868	0.0385332	0.0347494	0.0339713	0.0321967	0.0310421	0.028037	0.0273013	0.0298443
3317.45	0.0484062	0.0477761	0.0427319	0.0421584	0.0382454	0.0385218	0.0346583	0.0340074	0.0322851	0.0310901	0.0280347	0.0273254	0.029872
3317.93	0.0484179	0.0478111	0.0427602	0.0421889	0.0382943	0.0384989	0.0345656	0.0340397	0.032364	0.0311142	0.0280345	0.0273527	0.0299009
3318.41	0.0484237	0.0478349	0.0427898	0.0422252	0.0383241	0.0384673	0.0344826	0.0340739	0.0324286	0.0311201	0.0280368	0.0273827	0.0299348
3318.89	0.0484274	0.0478435	0.0428218	0.0422613	0.038329	0.0384326	0.0344208	0.0341185	0.0324747	0.0311144	0.0280419	0.0274148	0.0299754
3319.37	0.0484318	0.0478336	0.0428568	0.0422916	0.0383099	0.0384032	0.0343887	0.0341821	0.0324984	0.0311049	0.0280508	0.0274481	0.030021
3319.86	0.0484384	0.0478028	0.0428953	0.0423111	0.0382743	0.0383891	0.0343912	0.0342685	0.0324969	0.0310992	0.0280657	0.0274808	0.0300666
3320.34	0.0484459	0.0477507	0.0429366	0.042318	0.0382337	0.0383995	0.0344275	0.0343767	0.0324703	0.0311059	0.0280896	0.0275094	0.0301046
3320.82	0.0484522	0.0476798	0.0429795	0.0423129	0.0382002	0.0384398	0.0344905	0.0344979	0.0324222	0.0311332	0.0281245	0.0275304	0.030127
3321.3	0.0484547	0.0475972	0.043021	0.0422994	0.0381823	0.0385108	0.0345687	0.034619	0.0323613	0.0311876	0.0281696	0.0275416	0.030128
3321.78	0.0484533	0.0475128	0.0430583	0.0422826	0.0381823	0.038607	0.0346491	0.0347249	0.0323004	0.0312711	0.0282206	0.0275434	0.0301054
3322.27	0.0484506	0.0474396	0.0430881	0.0422679	0.0381967	0.0387183	0.0347199	0.034802	0.0322539	0.0313797	0.0282701	0.0275397	0.0300623
3322.75	0.0484518	0.0473898	0.0431089	0.0422604	0.0382183	0.0388322	0.0347738	0.034843	0.0322344	0.0315031	0.028311	0.0275367	0.0300051
3323.23	0.0484641	0.0473719	0.0431202	0.042264	0.0382406	0.0389361	0.0348089	0.0348481	0.0322486	0.0316262	0.0283375	0.0275408	0.0299419
3323.71	0.0484935	0.0473882	0.0431236	0.0422808	0.0382605	0.0390203	0.0348285	0.0348249	0.0322943	0.0317321	0.0283484	0.0275564	0.0298805
3324.2	0.0485426	0.0474329	0.0431217	0.0423116	0.0382808	0.0390788	0.034839	0.0347864	0.0323609	0.0318073	0.0283466	0.0275834	0.0298258
3324.68	0.0486089	0.0474938	0.0431171	0.0423562	0.0383084	0.0391104	0.0348468	0.0347462	0.0324311	0.0318434	0.0283383	0.0276171	0.02978
3325.16	0.0486861	0.0475556	0.043111	0.0424127	0.0383515	0.0391179	0.0348566	0.0347158	0.0324864	0.0318404	0.0283291	0.0276505	0.0297429
3325.64	0.0487652	0.0476037	0.0431032	0.0424789	0.0384156	0.0391064	0.0348698	0.0347012	0.0325126	0.0318047	0.0283227	0.0276764	0.0297139
3326.12	0.0488386	0.0476296	0.0430925	0.042551	0.0385004	0.0390828	0.0348842	0.0347031	0.0325039	0.0317477	0.0283188	0.0276907	0.0296933
3326.61	0.0489014	0.0476322	0.0430772	0.0426246	0.0385978	0.0390533	0.0348957	0.034717	0.032465	0.0316816	0.0283151	0.0276942	0.0296833
3327.09	0.048953	0.0476179	0.0430571	0.0426945	0.0386953	0.0390233	0.0348991	0.0347362	0.0324089	0.031617	0.0283081	0.0276913	0.0296869
3327.57	0.0489955	0.0475974	0.0430338	0.0427552	0.0387778	0.0389968	0.0348905	0.0347539	0.0323531	0.0315613	0.0282975	0.0276889	0.0297064
3328.05	0.0490315	0.047582	0.0430103	0.0428017	0.0388339	0.0389756	0.0348686	0.034765	0.0323125	0.0315182	0.0282858	0.0276923	0.0297417
3328.53	0.049061	0.0475781	0.04299	0.0428304	0.0388577	0.0389598	0.0348343	0.0347668	0.0322965	0.0314888	0.0282795	0.027703	0.0297893
3329.02	0.0490807	0.047587	0.042976	0.0428393	0.038851	0.0389484	0.0347925	0.0347586	0.0323057	0.0314726	0.0282845	0.0277186	0.0298421
3329.5	0.0490846	0.0476041	0.0429699	0.0428288	0.0388216	0.0389394	0.0347503	0.0347411	0.032333	0.0314686	0.0283049	0.027734	0.0298923
3329.98	0.0490668	0.0476228	0.0429728	0.0428028	0.0387805	0.038931	0.0347167	0.0347165	0.0323679	0.0314758	0.0283393	0.0277435	0.0299333
3330.46	0.0490244	0.0476369	0.0429857	0.0427663	0.0387386	0.0389227	0.0347006	0.0346864	0.0323996	0.031492	0.0283811	0.0277442	0.029962
3330.94	0.0489602	0.0476447	0.0430106	0.0427262	0.0387036	0.0389154	0.0347088	0.0346541	0.0324216	0.0315146	0.0284207	0.0277372	0.0299804
3331.43	0.0488831	0.0476493	0.0430508	0.04269	0.0386794	0.0389112	0.0347437	0.0346225	0.0324327	0.0315407	0.0284492	0.0277276	0.0299944
3331.91	0.0488058	0.0476579	0.0431094	0.0426634	0.0386661	0.0389129	0.0348026	0.0345952	0.0324363	0.0315663	0.0284614	0.0277221	0.0300112
3332.39	0.0487421	0.0476785	0.0431879	0.0426503	0.038662	0.0389229	0.034877	0.0345748	0.0324379	0.0315889	0.028459	0.0277278	0.0300368
3332.87	0.0487029	0.0477177	0.0432834	0.042652	0.0386642	0.0389425	0.0349559	0.0345632	0.0324427	0.0316069	0.0284487	0.0277483	0.0300731
3333.36	0.0486941	0.0477782	0.0433888	0.0426669	0.0386703	0.0389709	0.0350268	0.0345607	0.0324533	0.0316204	0.0284407	0.0277837	0.0301177
3333.84	0.0487156	0.0478576	0.0434934	0.0426918	0.0386783	0.0390064	0.0350804	0.0345663	0.0324692	0.031631	0.0284438	0.0278305	0.0301641
3334.32	0.0487625	0.0479495	0.0435864	0.042722	0.0386862	0.0390463	0.0351123	0.0345782	0.0324871	0.0316403	0.0284611	0.0278817	0.0302041
3334.8	0.0488269	0.0480443	0.0436594	0.0427527	0.0386922	0.0390892	0.0351236	0.0345951	0.0325039	0.0316501	0.0284897	0.0279298	0.0302312
3335.28	0.0488994	0.0481321	0.0437103	0.0427792	0.0386937	0.0391355	0.0351198	0.0346165	0.0325179	0.0316607	0.0285211	0.0279679	0.0302418
3335.76	0.0489704	0.0482038	0.0437434	0.0427972	0.038689	0.0391872	0.0351092	0.0346436	0.0325297	0.0316718	0.0285436	0.0279913	0.0302376
3336.25	0.0490316	0.0482525	0.0437671	0.0428035	0.0386773	0.0392467	0.0350992	0.0346781	0.0325429	0.0316822	0.0285484	0.0279984	0.030223
3336.73	0.0490756	0.0482762	0.0437898	0.0427959	0.0386598	0.0393152	0.0350943	0.0347219	0.032563	0.0316913	0.0285317	0.0279907	0.0302041
3337.21	0.0490974	0.0482772	0.0438162	0.0427741	0.0386393	0.0393905	0.0350958	0.034775	0.0325953	0.0316994	0.0284973	0.0279731	0.0301855
3337.69	0.0490953	0.0482632	0.0438439	0.0427389	0.0386196	0.0394671	0.0351032	0.0348353	0.0326435	0.0317074	0.028454	0.0279524	0.0301698
3338.18	0.0490707	0.048244	0.043866	0.0426932	0.0386039	0.0395363	0.0351141	0.0348973	0.0327081	0.0317173	0.028414	0.0279362	0.0301558
3338.66	0.0490293	0.048231	0.0438723	0.0426416	0.0385941	0.0395886	0.0351274	0.0349543	0.0327857	0.0317311	0.0283877	0.0279315	0.0301419
3339.14	0.0489793	0.0482319	0.0438557	0.0425893	0.0385904	0.0396169	0.0351432	0.0349989	0.032869	0.0317498	0.0283824	0.0279435	0.0301263
3339.62	0.0489302	0.0482491	0.0438152	0.0425417	0.0385912	0.0396185	0.0351619	0.035025	0.0329481	0.0317747	0.0283994	0.027974	0.0301091
3340.1	0.0488905	0.0482776	0.0437574	0.0425027	0.0385947	0.0395956	0.0351851	0.0350296	0.0330121	0.0318058	0.0284359	0.0280215	0.0300935
3340.59	0.0488659	0.0483057	0.0436943	0.0424756	0.038599	0.0395558	0.0352135	0.0350136	0.033051	0.031843	0.0284852	0.0280809	0.0300842
3341.07	0.0488584	0.0483191	0.0436403	0.0424616	0.0386032	0.0395081	0.0352465	0.0349819	0.033059	0.0318861	0.0285398	0.0281442	0.0300855
3341.55	0.0488677	0.0483054	0.0436069	0.042461	0.0386073	0.0394615	0.0352835	0.0349421	0.0330355	0.0319341	0.0285927	0.0282015	0.030099
3342.03	0.0488913	0.048259	0.0435991	0.0424739	0.0386118	0.0394223	0.035323	0.0349025	0.0329862	0.031985	0.0286387	0.0282436	0.0301224
3342.51	0.0489265	0.0481835	0.0436142	0.0424994	0.0386174	0.0393925	0.0353639	0.0348707	0.0329213	0.0320353	0.0286751	0.028263	0.0301485
3343	0.0489708	0.0480904	0.0436434	0.042537	0.0386247	0.0393714	0.0354044	0.0348508	0.0328541	0.03208	0.0287013	0.0282554	0.0301687
3343.48	0.0490216	0.0479963	0.0436748	0.0425851	0.0386348	0.0393569	0.0354432	0.0348437	0.0327969	0.0321138	0.0287187	0.0282218	0.0301741
3343.96	0.0490756	0.0479165	0.0436987	0.042641	0.0386491	0.0393471	0.0354785	0.0348471	0.0327598	0.0321324	0.0287305	0.0281679	0.0301598
3344.44	0.0491287	0.0478604	0.0437093	0.0427005	0.0386694	0.0393425	0.0355076	0.034857	0.032748	0.0321357	0.0287398	0.0281034	0.0301268
3344.93	0.0491751	0.0478302	0.0437065	0.042758	0.0386985	0.0393449	0.0355284	0.0348693	0.0327628	0.0321277	0.0287502	0.0280409	0.0300814
3345.41	0.0492096	0.0478217	0.0436946	0.0428082	0.0387377	0.0393569	0.0355395	0.0348815	0.0328021	0.032117	0.0287637	0.0279928	0.0300345
3345.89	0.0492289	0.047828	0.0436804	0.0428461	0.0387868	0.03938	0.0355413	0.0348932	0.0328614	0.0321143	0.0287815	0.0279694	0.0299973
3346.37	0.0492323	0.0478437	0.0436696	0.0428687	0.0388435	0.0394123	0.0355367	0.0349069	0.0329355	0.0321295	0.0288019	0.0279753	0.0299785
3346.85	0.0492228	0.0478681	0.0436646	0.0428751	0.0389038	0.039449	0.03553	0.0349254	0.0330168	0.0321669	0.0288224	0.0280101	0.0299824
3347.34	0.0492056	0.0479047	0.0436634	0.0428671	0.038963	0.0394822	0.035526	0.0349516	0.0330974	0.0322235	0.0288398	0.028068	0.0300077
3347.82	0.0491864	0.0479588	0.04366	0.0428482	0.0390165	0.0395038	0.0355286	0.0349868	0.033167	0.0322878	0.0288512	0.0281404	0.0300493
3348.3	0.0491693	0.0480335	0.0436464	0.0428232	0.0390623	0.0395072	0.035539	0.035031	0.0332156	0.0323439	0.0288557	0.0282186	0.0301008
3348.78	0.0491563	0.0481254	0.043615	0.0427971	0.0391001	0.0394893	0.0355559	0.0350817	0.0332346	0.0323754	0.028855	0.0282959	0.0301557
3349.26	0.0491472	0.0482245	0.0435616	0.0427746	0.0391302	0.0394524	0.0355755	0.0351363	0.0332201	0.0323716	0.0288526	0.0283685	0.0302096
3349.75	0.049141	0.0483144	0.0434878	0.0427592	0.0391527	0.0394033	0.0355934	0.0351908	0.0331746	0.0323308	0.0288535	0.0284348	0.0302589
3350.23	0.049137	0.048377	0.0434004	0.0427526	0.0391659	0.0393524	0.0356057	0.0352416	0.0331071	0.0322624	0.0288623	0.0284933	0.0303005
3350.71	0.0491353	0.0483973	0.0433113	0.0427541	0.0391657	0.0393116	0.0356109	0.0352837	0.0330318	0.0321829	0.0288821	0.0285413	0.0303303
3351.19	0.0491369	0.0483669	0.0432336	0.0427614	0.0391479	0.0392919	0.0356103	0.0353124	0.0329641	0.0321127	0.0289131	0.0285747	0.0303439
3351.68	0.0491414	0.048286	0.0431794	0.0427696	0.0391092	0.0393004	0.0356072	0.0353225	0.0329166	0.032068	0.0289529	0.0285881	0.0303369
3352.16	0.0491472	0.0481639	0.0431556	0.0427738	0.0390508	0.0393385	0.0356062	0.03531	0.0328961	0.0320582	0.028996	0.0285782	0.0303078
3352.64	0.0491506	0.048015	0.043164	0.04277	0.0389777	0.0394016	0.0356113	0.0352731	0.0329022	0.0320821	0.0290358	0.0285454	0.0302594
3353.12	0.0491478	0.0478575	0.0432003	0.0427565	0.0389005	0.0394796	0.0356243	0.0352146	0.0329285	0.032131	0.0290647	0.028495	0.0301993
3353.6	0.0491356	0.04771	0.0432577	0.0427344	0.0388309	0.0395595	0.035644	0.0351419	0.0329666	0.0321914	0.0290765	0.0284369	0.0301387
3354.09	0.0491143	0.0475895	0.0433275	0.0427078	0.0387798	0.0396285	0.0356668	0.035067	0.0330076	0.0322504	0.0290672	0.0283817	0.0300896
3354.57	0.0490877	0.0475095	0.0434036	0.0426819	0.0387532	0.0396779	0.0356873	0.0350035	0.0330456	0.032299	0.0290371	0.0283374	0.0300605
3355.05	0.0490618	0.047479	0.0434818	0.0426614	0.0387509	0.0397055	0.0357009	0.0349643	0.0330774	0.0323347	0.0289907	0.0283071	0.0300551
3355.53	0.0490436	0.047501	0.0435599	0.0426494	0.0387671	0.0397162	0.0357044	0.0349567	0.0331016	0.0323599	0.0289377	0.0282872	0.0300704
3356.01	0.0490377	0.0475721	0.0436365	0.042646	0.0387925	0.0397206	0.0356981	0.0349813	0.0331174	0.0323801	0.028891	0.0282699	0.0300997
3356.5	0.0490447	0.0476819	0.0437091	0.0426503	0.0388174	0.0397301	0.0356857	0.0350313	0.0331231	0.0324	0.0288641	0.0282468	0.0301345
3356.98	0.0490609	0.0478143	0.0437735	0.0426611	0.038835	0.0397525	0.035672	0.0350952	0.0331165	0.032422	0.0288673	0.0282126	0.0301692
3357.46	0.04908	0.0479497	0.0438249	0.0426783	0.038843	0.039789	0.0356614	0.0351597	0.0330962	0.0324446	0.0289049	0.0281679	0.0302011
3357.94	0.0490954	0.0480686	0.043859	0.0427038	0.0388434	0.0398323	0.0356556	0.0352146	0.0330633	0.0324641	0.0289728	0.0281185	0.0302308
3358.43	0.0491019	0.0481547	0.0438745	0.0427397	0.0388412	0.0398692	0.0356522	0.035253	0.0330222	0.0324759	0.0290591	0.0280728	0.0302595
3358.91	0.0490975	0.0481979	0.0438729	0.0427868	0.0388416	0.0398851	0.0356463	0.0352744	0.0329796	0.0324765	0.0291461	0.0280394	0.0302863
3359.39	0.0490833	0.0481965	0.0438593	0.0428429	0.0388488	0.0398685	0.0356317	0.0352817	0.0329435	0.0324643	0.0292155	0.028023	0.0303081
3359.87	0.0490622	0.0481565	0.0438396	0.0429014	0.0388642	0.0398162	0.0356044	0.0352798	0.0329206	0.0324404	0.0292513	0.0280236	0.0303197
3360.35	0.0490383	0.0480907	0.0438191	0.0429525	0.0388862	0.0397343	0.0355649	0.0352731	0.0329146	0.0324071	0.0292453	0.0280382	0.0303174
3360.84	0.0490163	0.0480153	0.0438002	0.0429869	0.0389107	0.0396373	0.0355196	0.0352642	0.0329254	0.0323675	0.0291987	0.0280613	0.0303013
3361.32	0.0490004	0.0479462	0.0437817	0.0429976	0.0389323	0.039544	0.0354788	0.0352538	0.0329501	0.0323243	0.0291212	0.0280889	0.0302786
3361.8	0.0489945	0.0478953	0.0437602	0.042984	0.0389463	0.0394719	0.0354548	0.035241	0.0329844	0.0322789	0.0290278	0.028119	0.0302612
3362.28	0.0490011	0.0478686	0.0437318	0.0429519	0.0389497	0.0394327	0.035457	0.0352254	0.0330246	0.0322322	0.028935	0.0281524	0.0302627
3362.76	0.0490215	0.0478654	0.0436937	0.0429119	0.0389428	0.0394299	0.0354901	0.0352082	0.0330684	0.0321847	0.0288561	0.0281906	0.0302922
3363.25	0.0490539	0.0478807	0.0436462	0.0428763	0.0389298	0.0394583	0.0355523	0.035192	0.0331151	0.0321377	0.0287989	0.0282349	0.0303512
3363.73	0.0490944	0.0479072	0.0435921	0.0428548	0.0389178	0.0395081	0.0356377	0.0351813	0.0331645	0.0320942	0.028765	0.0282848	0.0304307
3364.21	0.0491361	0.0479381	0.0435366	0.0428518	0.0389159	0.0395668	0.035737	0.0351805	0.0332158	0.0320594	0.0287517	0.0283367	0.0305141
3364.69	0.0491719	0.0479693	0.0434854	0.0428654	0.0389318	0.0396237	0.035842	0.0351921	0.0332671	0.0320403	0.0287531	0.0283854	0.0305833
3365.17	0.0491955	0.0479994	0.0434439	0.0428888	0.0389702	0.0396712	0.0359452	0.0352154	0.0333161	0.0320439	0.0287638	0.0284251	0.0306243
3365.66	0.0492033	0.0480285	0.043416	0.0429124	0.0390312	0.0397059	0.0360413	0.0352467	0.0333607	0.0320755	0.0287791	0.0284508	0.030633
3366.14	0.0491948	0.0480564	0.0434041	0.0429271	0.0391091	0.039728	0.0361261	0.035279	0.0333994	0.0321362	0.028797	0.0284602	0.0306161
3366.62	0.049172	0.0480811	0.0434091	0.042927	0.0391947	0.0397393	0.0361952	0.0353048	0.0334327	0.0322217	0.0288171	0.0284542	0.0305892
3367.1	0.0491385	0.0480987	0.0434303	0.0429104	0.0392775	0.0397426	0.0362448	0.0353184	0.0334618	0.0323223	0.0288405	0.0284371	0.0305695
3367.59	0.0490976	0.0481046	0.0434648	0.0428792	0.0393482	0.0397409	0.0362723	0.0353175	0.0334879	0.0324247	0.0288679	0.0284151	0.0305695
3368.07	0.0490518	0.0480956	0.0435083	0.0428388	0.0394002	0.0397368	0.0362779	0.0353037	0.0335114	0.0325149	0.028899	0.0283963	0.0305922
3368.55	0.0490038	0.0480715	0.0435544	0.0427954	0.03943	0.0397332	0.0362659	0.0352829	0.033532	0.0325819	0.0289316	0.0283871	0.0306306
3369.03	0.0489561	0.0480359	0.0435955	0.0427555	0.0394358	0.0397328	0.0362444	0.0352614	0.0335484	0.0326202	0.0289612	0.0283916	0.0306704
3369.51	0.048913	0.047995	0.0436242	0.042724	0.0394173	0.0397379	0.0362225	0.0352449	0.0335594	0.0326309	0.0289807	0.0284093	0.0306953
3370	0.0488788	0.0479543	0.0436349	0.0427037	0.0393748	0.0397498	0.0362076	0.0352351	0.0335647	0.0326203	0.0289831	0.0284359	0.030693
3370.48	0.0488571	0.047917	0.0436249	0.0426944	0.0393098	0.0397689	0.0362024	0.0352295	0.0335653	0.0325972	0.0289631	0.0284636	0.0306584
3370.96	0.048849	0.0478819	0.0435956	0.0426933	0.0392265	0.0397934	0.0362039	0.0352221	0.0335621	0.0325693	0.0289195	0.0284841	0.030595
3371.44	0.0488515	0.0478446	0.0435516	0.0426952	0.0391332	0.0398208	0.036205	0.0352068	0.0335564	0.0325411	0.0288563	0.0284918	0.0305126
3371.92	0.0488584	0.0477994	0.0434997	0.0426941	0.0390419	0.0398474	0.0361981	0.0351799	0.0335486	0.032513	0.0287837	0.0284854	0.0304238
3372.41	0.0488615	0.0477436	0.0434475	0.0426843	0.0389672	0.0398697	0.0361781	0.0351435	0.0335386	0.0324817	0.0287156	0.0284691	0.0303403
3372.89	0.048854	0.0476786	0.0434016	0.0426626	0.0389218	0.0398844	0.0361452	0.0351052	0.0335269	0.0324439	0.0286666	0.0284514	0.0302704
3373.37	0.0488329	0.0476113	0.043366	0.042629	0.0389135	0.0398889	0.0361043	0.0350775	0.0335142	0.0323981	0.0286473	0.028441	0.0302184
3373.85	0.0487996	0.0475509	0.0433419	0.0425864	0.0389414	0.0398816	0.036062	0.0350725	0.0335033	0.0323473	0.0286611	0.0284447	0.0301844
3374.33	0.0487588	0.0475057	0.0433283	0.0425403	0.0389961	0.0398615	0.0360238	0.0350985	0.0334977	0.0322984	0.0287022	0.0284637	0.0301669
3374.82	0.0487168	0.047479	0.0433225	0.0424974	0.0390614	0.0398295	0.0359907	0.0351564	0.0335008	0.0322604	0.0287587	0.0284943	0.0301637
3375.3	0.048678	0.0474683	0.0433211	0.0424635	0.0391197	0.0397872	0.0359604	0.0352383	0.0335146	0.0322418	0.0288142	0.0285292	0.0301728
3375.78	0.0486441	0.0474655	0.0433215	0.042443	0.0391562	0.0397382	0.0359291	0.03533	0.0335387	0.0322469	0.0288547	0.0285604	0.0301931
3376.26	0.0486147	0.0474616	0.0433216	0.0424385	0.0391629	0.0396878	0.0358969	0.0354143	0.0335701	0.0322754	0.0288711	0.028582	0.0302226
3376.74	0.0485889	0.0474497	0.0433212	0.0424501	0.0391395	0.0396419	0.0358696	0.0354763	0.0336045	0.0323206	0.0288623	0.0285916	0.0302585
3377.23	0.0485675	0.047429	0.0433208	0.0424757	0.0390925	0.0396065	0.0358594	0.0355067	0.0336375	0.0323725	0.0288339	0.0285896	0.0302962
3377.71	0.0485536	0.0474045	0.0433208	0.0425109	0.0390326	0.0395846	0.035881	0.0355035	0.033667	0.0324199	0.0287966	0.0285775	0.0303292
3378.19	0.0485517	0.0473849	0.0433217	0.0425495	0.0389699	0.0395759	0.0359453	0.0354712	0.0336929	0.0324531	0.0287622	0.0285561	0.0303519
3378.67	0.0485653	0.0473787	0.0433228	0.0425843	0.0389136	0.0395761	0.0360537	0.0354184	0.0337172	0.032466	0.0287408	0.0285256	0.0303594
3379.16	0.0485936	0.0473908	0.0433222	0.042608	0.0388698	0.0395776	0.0361948	0.0353549	0.0337416	0.0324576	0.0287387	0.028486	0.0303497
3379.64	0.0486312	0.0474196	0.0433171	0.0426158	0.0388412	0.0395722	0.036346	0.0352889	0.0337663	0.0324315	0.0287578	0.0284392	0.0303241
3380.12	0.048669	0.0474584	0.0433052	0.0426067	0.0388286	0.0395537	0.036479	0.0352271	0.033789	0.0323951	0.028796	0.02839	0.0302876
3380.6	0.0486974	0.0474966	0.0432851	0.0425839	0.0388298	0.0395205	0.0365674	0.0351733	0.0338041	0.0323574	0.0288483	0.0283453	0.0302473
3381.08	0.0487105	0.0475237	0.0432575	0.0425553	0.0388401	0.0394761	0.0365945	0.0351303	0.033805	0.0323272	0.0289064	0.0283117	0.0302101
3381.57	0.0487084	0.0475315	0.0432247	0.0425296	0.0388534	0.0394285	0.0365563	0.0351003	0.0337854	0.0323101	0.0289609	0.0282931	0.0301816
3382.05	0.0486973	0.0475162	0.0431911	0.0425142	0.0388612	0.0393881	0.0364623	0.0350854	0.0337418	0.0323075	0.0290014	0.0282878	0.0301649
3382.53	0.0486866	0.0474781	0.0431611	0.0425124	0.0388565	0.0393633	0.0363304	0.035086	0.033675	0.0323151	0.0290185	0.0282894	0.0301598
3383.01	0.048684	0.0474222	0.0431384	0.0425219	0.0388354	0.0393595	0.0361831	0.0351015	0.0335907	0.0323247	0.029006	0.0282888	0.0301641
3383.49	0.0486919	0.0473559	0.0431258	0.0425356	0.0387992	0.0393762	0.0360412	0.0351283	0.0334983	0.0323254	0.0289638	0.0282798	0.0301746
3383.98	0.0487049	0.0472895	0.0431239	0.0425452	0.0387544	0.0394089	0.0359211	0.0351607	0.03341	0.0323082	0.0288978	0.0282615	0.0301892
3384.46	0.0487122	0.0472336	0.0431323	0.0425437	0.0387111	0.03945	0.0358328	0.0351911	0.0333382	0.0322689	0.0288208	0.0282401	0.0302066
3384.94	0.0487018	0.0471975	0.04315	0.0425287	0.0386795	0.0394935	0.0357801	0.0352129	0.0332926	0.0322108	0.028749	0.0282268	0.0302277
3385.42	0.0486656	0.0471869	0.0431753	0.0425031	0.0386661	0.0395357	0.0357614	0.0352215	0.0332789	0.0321443	0.0286978	0.0282317	0.0302535
3385.91	0.0486031	0.0472024	0.0432072	0.0424737	0.0386709	0.0395768	0.0357711	0.0352158	0.033297	0.0320846	0.0286777	0.0282593	0.0302846
3386.39	0.0485217	0.0472388	0.0432444	0.0424469	0.0386891	0.0396185	0.0358007	0.0351987	0.0333413	0.0320462	0.0286925	0.0283061	0.0303202
3386.87	0.0484336	0.0472869	0.0432852	0.0424267	0.0387134	0.0396624	0.035841	0.0351768	0.0334022	0.0320396	0.0287376	0.0283607	0.0303583
3387.35	0.0483518	0.0473362	0.0433274	0.0424132	0.0387373	0.0397074	0.0358839	0.0351583	0.0334672	0.0320676	0.0288035	0.0284101	0.0303962
3387.83	0.0482857	0.0473785	0.0433683	0.0424025	0.0387586	0.0397501	0.0359237	0.0351516	0.033524	0.032125	0.0288783	0.0284445	0.0304323
3388.32	0.0482387	0.0474099	0.0434055	0.0423898	0.0387792	0.0397852	0.0359591	0.0351619	0.0335626	0.0322002	0.0289512	0.0284618	0.0304666
3388.8	0.0482096	0.0474315	0.0434374	0.0423709	0.0388032	0.0398082	0.0359923	0.0351914	0.0335778	0.0322792	0.029014	0.0284679	0.030501
3389.28	0.0481936	0.0474472	0.0434634	0.0423449	0.0388326	0.0398174	0.0360289	0.0352365	0.0335698	0.0323488	0.0290626	0.0284734	0.0305387
3389.76	0.0481857	0.0474601	0.0434834	0.0423142	0.038866	0.0398152	0.036074	0.0352898	0.0335447	0.0323993	0.0290962	0.0284881	0.030582
3390.24	0.0481834	0.0474698	0.0434974	0.0422837	0.0388965	0.0398066	0.0361302	0.0353405	0.0335124	0.032426	0.0291171	0.0285166	0.0306305
3390.73	0.0481867	0.0474706	0.0435045	0.0422593	0.0389144	0.039798	0.0361956	0.0353784	0.033485	0.0324299	0.0291291	0.0285555	0.0306793
3391.21	0.0481974	0.0474534	0.043503	0.0422461	0.0389115	0.0397929	0.0362636	0.0353963	0.0334732	0.0324148	0.0291369	0.0285959	0.0307193
3391.69	0.0482185	0.0474098	0.0434906	0.0422469	0.038885	0.039791	0.0363255	0.0353926	0.0334839	0.0323877	0.0291448	0.0286269	0.0307393
3392.17	0.0482502	0.0473366	0.0434655	0.042262	0.0388401	0.0397878	0.0363733	0.0353724	0.0335179	0.0323556	0.0291557	0.0286415	0.0307292
3392.66	0.0482896	0.0472396	0.0434278	0.0422886	0.0387897	0.0397771	0.0364032	0.0353461	0.0335696	0.0323254	0.0291704	0.0286399	0.030683
3393.14	0.0483304	0.0471324	0.0433798	0.0423219	0.0387488	0.0397546	0.0364174	0.0353252	0.0336281	0.0323014	0.029187	0.0286291	0.0306028
3393.62	0.0483641	0.047032	0.0433253	0.042355	0.0387286	0.0397209	0.0364216	0.035319	0.0336801	0.0322854	0.0292005	0.0286189	0.0304974
3394.1	0.0483818	0.0469522	0.0432686	0.0423808	0.0387325	0.0396811	0.0364229	0.03533	0.0337138	0.0322756	0.0292056	0.0286162	0.0303809
3394.58	0.0483764	0.0468985	0.0432127	0.0423926	0.0387547	0.039644	0.0364259	0.0353547	0.0337221	0.0322686	0.0291974	0.0286221	0.0302686
3395.07	0.0483441	0.0468677	0.0431594	0.0423859	0.0387843	0.0396182	0.0364314	0.0353849	0.0337028	0.03226	0.029174	0.0286319	0.030174
3395.55	0.0482863	0.0468498	0.0431092	0.0423599	0.0388094	0.03961	0.0364373	0.0354126	0.0336605	0.0322471	0.0291374	0.0286383	0.0301066
3396.03	0.0482092	0.0468324	0.0430628	0.0423191	0.0388231	0.0396205	0.0364398	0.0354328	0.033605	0.0322306	0.0290931	0.0286364	0.0300706
3396.51	0.0481245	0.0468071	0.0430221	0.0422726	0.038826	0.0396465	0.0364371	0.0354465	0.0335496	0.032216	0.0290488	0.0286264	0.0300651
3396.99	0.0480459	0.0467716	0.0429908	0.0422325	0.0388252	0.0396821	0.0364301	0.0354593	0.0335091	0.0322124	0.0290111	0.0286154	0.0300856
3397.48	0.0479869	0.0467316	0.0429736	0.04221	0.0388315	0.0397208	0.0364228	0.0354795	0.0334956	0.0322305	0.0289835	0.0286137	0.0301244
3397.96	0.0479559	0.0466963	0.042974	0.0422108	0.0388537	0.0397582	0.0364205	0.0355137	0.0335167	0.0322784	0.0289651	0.028631	0.0301738
3398.44	0.0479533	0.0466754	0.0429932	0.0422332	0.0388949	0.0397932	0.0364275	0.035563	0.0335728	0.0323583	0.0289519	0.028671	0.0302281
3398.92	0.0479722	0.046674	0.0430278	0.0422681	0.0389505	0.0398257	0.0364446	0.035622	0.033658	0.0324645	0.0289394	0.0287302	0.0302836
3399.41	0.048	0.0466916	0.0430706	0.0423026	0.0390108	0.0398555	0.03647	0.0356805	0.0337617	0.0325848	0.0289252	0.0287992	0.0303394
3399.89	0.0480225	0.0467225	0.0431124	0.0423237	0.0390636	0.0398804	0.0364994	0.0357267	0.0338695	0.0327038	0.0289107	0.0288665	0.0303966
3400.37	0.0480282	0.0467584	0.0431439	0.0423234	0.0390986	0.0398959	0.036528	0.0357513	0.0339661	0.0328055	0.0289009	0.028922	0.0304561
3400.85	0.0480112	0.0467907	0.0431589	0.0423002	0.0391099	0.0398967	0.0365514	0.0357499	0.0340369	0.0328783	0.0289019	0.0289608	0.0305183
3401.33	0.047972	0.0468117	0.0431554	0.0422592	0.0390966	0.0398789	0.0365665	0.0357246	0.0340703	0.0329164	0.0289183	0.0289828	0.0305813
3401.82	0.047917	0.0468159	0.0431364	0.0422101	0.0390618	0.0398413	0.0365712	0.035682	0.0340595	0.0329195	0.0289511	0.0289926	0.0306414
3402.3	0.0478553	0.0467999	0.0431085	0.0421631	0.0390107	0.039786	0.0365637	0.0356315	0.0340046	0.0328927	0.0289971	0.0289955	0.0306926
3402.78	0.0477952	0.0467622	0.0430797	0.042126	0.0389491	0.0397174	0.0365437	0.0355819	0.0339136	0.0328428	0.0290505	0.0289958	0.0307279
3403.26	0.0477424	0.0467041	0.0430564	0.0421024	0.0388823	0.0396401	0.0365127	0.03554	0.0338009	0.0327772	0.0291049	0.0289963	0.0307413
3403.74	0.0476985	0.0466305	0.0430421	0.0420921	0.0388146	0.0395572	0.0364744	0.0355089	0.0336859	0.0327027	0.0291563	0.0289975	0.0307291
3404.23	0.0476621	0.0465499	0.043036	0.0420916	0.0387506	0.0394708	0.036436	0.0354903	0.0335886	0.0326262	0.0292027	0.0289996	0.0306911
3404.71	0.0476303	0.0464734	0.0430337	0.0420959	0.0386947	0.0393821	0.0364055	0.0354845	0.033525	0.0325556	0.0292446	0.029003	0.0306318
3405.19	0.0476	0.046413	0.0430285	0.0420997	0.0386509	0.0392953	0.03639	0.0354921	0.0335029	0.0324986	0.0292811	0.0290087	0.0305595
3405.67	0.0475693	0.0463781	0.0430145	0.0420974	0.0386223	0.0392178	0.0363925	0.0355135	0.0335196	0.0324633	0.0293104	0.0290175	0.0304848
3406.15	0.0475371	0.0463719	0.0429867	0.0420838	0.0386093	0.0391608	0.0364095	0.0355491	0.0335631	0.0324546	0.0293276	0.0290294	0.0304198
3406.64	0.0475029	0.0463915	0.0429446	0.042055	0.0386104	0.0391358	0.0364319	0.0355979	0.0336149	0.0324731	0.0293271	0.0290432	0.0303744
3407.12	0.0474676	0.0464275	0.0428914	0.0420104	0.0386213	0.0391511	0.0364471	0.0356573	0.0336563	0.0325143	0.0293046	0.0290561	0.0303552
3407.6	0.0474324	0.0464676	0.042834	0.0419546	0.0386371	0.039207	0.0364444	0.0357227	0.0336726	0.0325679	0.0292597	0.0290659	0.0303643
3408.08	0.0473997	0.0464996	0.0427816	0.0418971	0.0386533	0.0392943	0.0364183	0.0357874	0.0336578	0.0326223	0.0291966	0.0290704	0.0303986
3408.57	0.0473719	0.0465145	0.0427427	0.041852	0.0386664	0.039395	0.0363718	0.0358441	0.0336152	0.0326663	0.0291238	0.0290693	0.0304505
3409.05	0.0473518	0.046508	0.0427216	0.0418334	0.038676	0.0394883	0.0363144	0.0358853	0.0335555	0.0326922	0.0290519	0.029063	0.0305099
3409.53	0.0473408	0.0464804	0.0427187	0.041851	0.0386833	0.0395558	0.0362593	0.0359045	0.0334928	0.0326973	0.0289912	0.0290532	0.0305661
3410.01	0.0473378	0.0464346	0.0427276	0.0419063	0.038691	0.0395885	0.0362176	0.0358976	0.0334394	0.0326827	0.0289485	0.0290409	0.03061
3410.49	0.0473386	0.0463743	0.0427389	0.04199	0.0387021	0.039589	0.0361946	0.0358633	0.0334022	0.0326512	0.0289276	0.0290265	0.0306342
3410.97	0.0473387	0.0463045	0.0427417	0.0420861	0.038718	0.0395688	0.0361884	0.0358053	0.0333841	0.0326079	0.0289292	0.0290131	0.0306371
3411.46	0.047333	0.0462289	0.0427285	0.0421741	0.038737	0.0395432	0.0361919	0.0357297	0.033382	0.0325563	0.0289508	0.0290018	0.0306198
3411.94	0.0473191	0.0461503	0.042695	0.0422359	0.0387552	0.0395261	0.0361952	0.0356461	0.0333903	0.0325003	0.0289882	0.0289937	0.0305856
3412.42	0.0472977	0.0460712	0.0426428	0.0422597	0.0387666	0.0395247	0.0361908	0.0355662	0.0334027	0.0324432	0.0290352	0.0289893	0.0305401
3412.9	0.0472731	0.0459945	0.0425766	0.042242	0.0387651	0.0395381	0.0361762	0.0355017	0.0334153	0.0323904	0.0290832	0.0289879	0.0304895
3413.39	0.0472511	0.0459219	0.0425021	0.0421874	0.0387459	0.0395583	0.0361542	0.0354614	0.0334261	0.0323473	0.0291227	0.0289885	0.0304416
3413.87	0.0472361	0.0458545	0.0424232	0.0421041	0.0387073	0.0395744	0.0361304	0.0354491	0.033435	0.032319	0.0291433	0.0289877	0.0304039
3414.35	0.0472299	0.0457921	0.0423413	0.0420006	0.0386508	0.0395772	0.0361103	0.0354614	0.0334431	0.0323079	0.029138	0.0289825	0.0303833
3414.83	0.0472304	0.0457352	0.0422556	0.0418842	0.0385809	0.0395628	0.0360967	0.0354899	0.0334509	0.0323128	0.0291045	0.0289703	0.0303842
3415.31	0.0472333	0.0456842	0.0421668	0.0417598	0.0385042	0.0395336	0.0360875	0.0355226	0.0334587	0.0323285	0.0290484	0.0289506	0.0304077
3415.8	0.0472344	0.0456411	0.0420781	0.0416324	0.038428	0.0394971	0.0360781	0.0355486	0.0334665	0.0323466	0.0289819	0.0289252	0.0304505
3416.28	0.0472313	0.0456092	0.0419978	0.0415078	0.0383581	0.0394623	0.0360624	0.0355618	0.0334737	0.0323592	0.0289221	0.0288981	0.0305054
3416.76	0.0472248	0.0455919	0.0419357	0.0413939	0.0382977	0.039437	0.0360362	0.0355615	0.0334796	0.0323609	0.0288855	0.0288733	0.0305623
3417.24	0.0472173	0.0455903	0.0419022	0.0412982	0.0382471	0.0394248	0.0359985	0.0355535	0.0334835	0.0323498	0.0288834	0.0288541	0.0306109
3417.72	0.0472106	0.0456027	0.0419017	0.041226	0.038204	0.0394246	0.0359516	0.0355465	0.0334841	0.0323282	0.0289183	0.0288408	0.0306426
3418.21	0.0472033	0.0456232	0.0419313	0.0411773	0.0381651	0.0394313	0.0359009	0.0355492	0.0334799	0.0323006	0.0289836	0.0288317	0.0306521
3418.69	0.0471905	0.045643	0.0419793	0.041146	0.0381275	0.0394388	0.0358527	0.0355656	0.0334697	0.0322714	0.0290646	0.0288232	0.0306388
3419.17	0.0471637	0.0456522	0.0420273	0.0411206	0.03809	0.0394417	0.0358144	0.0355933	0.0334535	0.0322435	0.0291433	0.028812	0.0306061
3419.65	0.0471148	0.0456414	0.0420561	0.0410889	0.0380534	0.0394374	0.035792	0.0356238	0.0334337	0.0322171	0.0292029	0.0287965	0.03056
3420.14	0.0470398	0.0456058	0.0420512	0.0410415	0.0380204	0.0394262	0.0357902	0.0356427	0.0334144	0.0321907	0.0292331	0.0287775	0.0305072
3420.62	0.0469427	0.0455452	0.0420071	0.0409763	0.0379945	0.0394107	0.035811	0.0356361	0.0334004	0.0321628	0.0292315	0.0287574	0.0304533
3421.1	0.0468337	0.0454634	0.0419299	0.040899	0.0379773	0.0393939	0.0358531	0.035594	0.0333953	0.0321335	0.0292047	0.0287395	0.0304015
3421.58	0.0467279	0.0453675	0.0418329	0.0408206	0.0379686	0.0393769	0.0359115	0.0355147	0.0333988	0.0321052	0.0291631	0.028725	0.0303535
3422.06	0.0466384	0.0452651	0.041732	0.0407525	0.0379658	0.0393577	0.0359783	0.0354047	0.0334073	0.0320824	0.0291185	0.0287141	0.0303097
3422.55	0.0465727	0.0451641	0.0416402	0.040702	0.0379648	0.0393332	0.0360436	0.0352785	0.0334144	0.0320701	0.0290803	0.0287058	0.0302715
3423.03	0.0465303	0.045071	0.041565	0.0406708	0.0379615	0.0392996	0.0360977	0.0351536	0.033414	0.0320719	0.029054	0.0286998	0.0302414
3423.51	0.0465037	0.0449918	0.0415081	0.0406547	0.0379524	0.039256	0.0361327	0.0350481	0.0334031	0.0320892	0.0290414	0.028697	0.0302232
3423.99	0.0464818	0.0449306	0.041468	0.040647	0.0379356	0.0392035	0.0361447	0.0349754	0.0333841	0.032121	0.0290419	0.0287008	0.0302207
3424.47	0.0464545	0.0448897	0.0414416	0.0406411	0.0379109	0.039147	0.0361334	0.0349424	0.0333641	0.0321647	0.029052	0.0287147	0.0302367
3424.96	0.0464145	0.0448684	0.0414266	0.0406336	0.0378799	0.0390922	0.0361023	0.0349477	0.033354	0.0322162	0.0290673	0.0287416	0.0302716
3425.44	0.0463608	0.0448628	0.0414208	0.0406252	0.0378465	0.0390445	0.0360578	0.0349829	0.0333646	0.0322714	0.0290827	0.0287811	0.0303225
3425.92	0.0462979	0.0448671	0.0414225	0.0406199	0.0378162	0.0390068	0.0360066	0.0350332	0.0334029	0.032326	0.0290927	0.0288304	0.030384
3426.4	0.046234	0.0448755	0.0414292	0.040624	0.0377955	0.0389783	0.0359553	0.0350843	0.0334703	0.0323771	0.0290935	0.0288836	0.0304483
3426.89	0.0461784	0.0448832	0.0414376	0.0406431	0.0377903	0.0389558	0.0359085	0.0351242	0.0335602	0.0324222	0.0290837	0.0289342	0.030507
3427.37	0.0461387	0.044889	0.0414439	0.04068	0.0378037	0.0389349	0.0358692	0.0351485	0.0336604	0.0324602	0.0290649	0.0289765	0.0305514
3427.85	0.0461181	0.0448938	0.0414454	0.0407331	0.0378333	0.0389126	0.0358386	0.0351593	0.0337555	0.0324903	0.0290417	0.0290072	0.0305751
3428.33	0.0461152	0.0448995	0.0414411	0.0407968	0.0378713	0.0388891	0.035817	0.0351646	0.0338293	0.0325121	0.0290205	0.0290253	0.0305745
3428.81	0.0461239	0.0449061	0.0414316	0.0408613	0.037904	0.0388671	0.035804	0.0351732	0.0338698	0.0325236	0.0290078	0.0290309	0.0305497
3429.3	0.0461355	0.0449109	0.0414188	0.0409149	0.0379163	0.0388515	0.0357988	0.0351904	0.0338695	0.0325223	0.0290083	0.0290247	0.0305053
3429.78	0.0461397	0.0449079	0.0414043	0.0409468	0.0378961	0.0388454	0.0357999	0.035215	0.0338277	0.0325036	0.0290246	0.0290065	0.0304494
3430.26	0.046129	0.0448905	0.0413888	0.0409486	0.037838	0.0388492	0.0358058	0.0352391	0.0337495	0.032463	0.0290569	0.0289759	0.0303927
3430.74	0.0460985	0.0448543	0.0413714	0.0409174	0.0377476	0.0388585	0.0358145	0.0352512	0.033646	0.032398	0.0291039	0.0289335	0.0303463
3431.22	0.0460489	0.0447997	0.0413505	0.0408562	0.0376396	0.0388657	0.0358238	0.0352422	0.0335322	0.0323096	0.0291627	0.0288816	0.0303183
3431.71	0.0459846	0.0447321	0.0413244	0.0407732	0.0375349	0.0388618	0.035832	0.0352085	0.033425	0.0322049	0.0292296	0.0288246	0.0303119
3432.19	0.0459128	0.0446604	0.041293	0.04068	0.0374536	0.03884	0.0358371	0.0351549	0.0333404	0.0320955	0.0292993	0.0287682	0.0303242
3432.67	0.0458407	0.0445937	0.0412565	0.0405874	0.0374082	0.0387975	0.0358377	0.0350926	0.0332903	0.0319956	0.0293649	0.028718	0.0303475
3433.15	0.0457723	0.0445381	0.0412159	0.0405034	0.0374011	0.0387374	0.0358317	0.0350353	0.0332796	0.0319173	0.0294177	0.0286768	0.0303706
3433.64	0.0457081	0.0444947	0.0411712	0.0404315	0.0374243	0.0386665	0.0358166	0.0349931	0.0333053	0.0318676	0.0294484	0.0286443	0.0303833
3434.12	0.0456444	0.0444615	0.0411206	0.0403712	0.0374628	0.0385933	0.0357897	0.0349698	0.033357	0.0318454	0.0294485	0.0286166	0.0303791
3434.6	0.0455757	0.0444339	0.0410611	0.0403192	0.0375001	0.0385259	0.0357483	0.0349612	0.0334189	0.0318421	0.0294135	0.0285885	0.0303558
3435.08	0.0454973	0.0444087	0.0409892	0.0402727	0.0375234	0.0384687	0.0356912	0.0349583	0.0334731	0.0318452	0.0293433	0.0285537	0.0303158
3435.56	0.045408	0.0443838	0.0409023	0.0402301	0.0375262	0.0384225	0.0356188	0.0349514	0.0335035	0.0318418	0.0292437	0.0285073	0.0302636
3436.05	0.0453111	0.0443581	0.0408	0.0401918	0.0375077	0.0383853	0.0355352	0.0349346	0.0334992	0.0318242	0.029125	0.0284469	0.0302036
3436.53	0.0452137	0.0443294	0.0406855	0.0401581	0.0374715	0.0383527	0.0354468	0.0349086	0.0334564	0.0317923	0.0290007	0.0283729	0.030138
3437.01	0.0451247	0.0442929	0.0405646	0.0401279	0.0374215	0.0383216	0.0353624	0.0348801	0.0333788	0.0317531	0.0288841	0.0282883	0.0300664
3437.49	0.0450508	0.0442405	0.0404454	0.0400972	0.0373601	0.038289	0.0352918	0.0348578	0.0332762	0.0317181	0.0287863	0.0281989	0.0299879
3437.97	0.0449949	0.0441639	0.040336	0.0400588	0.0372874	0.0382546	0.035244	0.0348489	0.0331621	0.0316985	0.0287145	0.0281124	0.0299031
3438.46	0.0449533	0.0440574	0.0402448	0.0400052	0.0372022	0.0382184	0.0352251	0.0348541	0.0330505	0.0317008	0.028671	0.0280379	0.0298149
3438.94	0.0449184	0.0439213	0.0401779	0.0399303	0.0371042	0.0381808	0.0352371	0.034868	0.0329529	0.0317245	0.0286529	0.0279834	0.0297297
3439.42	0.044879	0.0437628	0.0401389	0.0398326	0.0369953	0.0381408	0.035276	0.034879	0.032876	0.0317626	0.0286527	0.027954	0.0296557
3439.9	0.044826	0.0435956	0.0401278	0.0397162	0.0368793	0.0380964	0.0353317	0.0348749	0.0328213	0.031804	0.0286588	0.0279496	0.0295996
3440.39	0.0447534	0.0434356	0.0401409	0.0395901	0.0367615	0.0380441	0.0353897	0.0348455	0.0327849	0.0318367	0.0286583	0.0279636	0.0295646
3440.87	0.0446621	0.0432975	0.0401688	0.0394658	0.0366475	0.0379805	0.0354324	0.0347867	0.0327584	0.0318513	0.0286386	0.0279831	0.0295487
3441.35	0.0445588	0.0431903	0.0401985	0.0393545	0.0365425	0.0379043	0.0354426	0.0347016	0.0327315	0.031843	0.0285917	0.027993	0.0295459
3441.83	0.0444552	0.0431167	0.0402144	0.0392643	0.0364511	0.0378172	0.0354086	0.0345992	0.0326951	0.0318121	0.0285173	0.02798	0.029548
3442.31	0.0443636	0.043073	0.0402025	0.039198	0.0363767	0.0377245	0.035328	0.0344911	0.0326441	0.0317635	0.0284245	0.0279391	0.029548
3442.8	0.0442936	0.0430507	0.0401544	0.0391541	0.036323	0.0376336	0.035209	0.0343875	0.0325792	0.0317055	0.0283303	0.0278753	0.0295439
3443.28	0.0442479	0.0430398	0.0400706	0.0391281	0.0362922	0.0375519	0.0350688	0.034294	0.0325069	0.031646	0.0282538	0.0278031	0.0295371
3443.76	0.0442216	0.0430304	0.0399596	0.0391151	0.0362843	0.0374846	0.0349284	0.0342105	0.0324378	0.0315926	0.0282097	0.0277405	0.029533
3444.24	0.0442032	0.0430127	0.0398356	0.0391115	0.0362966	0.0374325	0.0348072	0.0341322	0.0323826	0.0315496	0.028204	0.027704	0.0295356
3444.72	0.0441783	0.0429777	0.0397137	0.0391151	0.036322	0.0373926	0.0347187	0.0340532	0.0323499	0.0315184	0.0282304	0.0277012	0.0295461
3445.21	0.0441322	0.0429161	0.0396064	0.0391239	0.0363493	0.0373591	0.0346673	0.0339684	0.0323439	0.0314958	0.0282727	0.0277299	0.0295603
3445.69	0.0440554	0.042822	0.03952	0.0391346	0.0363654	0.0373264	0.0346482	0.0338776	0.0323614	0.0314753	0.0283088	0.0277788	0.0295695
3446.17	0.0439459	0.042695	0.0394542	0.0391413	0.0363576	0.037291	0.0346485	0.0337848	0.0323934	0.0314474	0.0283176	0.0278304	0.0295635
3446.65	0.0438127	0.0425444	0.0394025	0.0391351	0.0363196	0.0372553	0.0346507	0.0337001	0.0324256	0.0314028	0.0282869	0.0278681	0.029535
3447.13	0.0436727	0.0423891	0.0393558	0.0391071	0.0362531	0.0372263	0.0346385	0.0336353	0.0324436	0.0313366	0.0282191	0.0278829	0.0294843
3447.62	0.0435451	0.0422514	0.0393072	0.0390508	0.0361679	0.037214	0.0346033	0.0336008	0.0324378	0.0312512	0.0281298	0.0278759	0.0294192
3448.1	0.0434443	0.0421487	0.0392547	0.0389643	0.0360773	0.0372249	0.0345459	0.0336012	0.0324058	0.0311568	0.0280404	0.0278557	0.0293526
3448.58	0.0433745	0.0420876	0.0392022	0.038851	0.0359918	0.0372591	0.0344755	0.0336341	0.0323536	0.0310668	0.0279683	0.0278328	0.0292968
3449.06	0.0433299	0.0420622	0.0391565	0.0387182	0.0359164	0.0373088	0.0344057	0.0336909	0.0322921	0.0309943	0.0279205	0.0278136	0.0292592
3449.55	0.0432986	0.0420576	0.0391242	0.0385758	0.0358515	0.0373594	0.0343489	0.03376	0.0322331	0.0309472	0.0278929	0.0277983	0.0292401
3450.03	0.0432657	0.0420567	0.0391093	0.0384343	0.035794	0.0373943	0.034313	0.0338267	0.0321873	0.0309268	0.0278749	0.0277826	0.0292346
3450.51	0.0432179	0.0420442	0.0391111	0.0383037	0.0357413	0.0373978	0.0342989	0.0338774	0.032161	0.0309272	0.0278531	0.0277607	0.0292339
3450.99	0.0431462	0.0420114	0.0391249	0.0381914	0.0356926	0.0373605	0.0342991	0.0339001	0.0321553	0.0309376	0.027818	0.0277292	0.0292279
3451.47	0.0430471	0.0419574	0.0391427	0.0381011	0.0356499	0.0372812	0.0342999	0.0338874	0.0321652	0.0309457	0.0277656	0.0276893	0.0292093
3451.95	0.0429238	0.0418867	0.0391563	0.0380315	0.0356164	0.0371689	0.0342842	0.0338376	0.0321821	0.0309412	0.027699	0.0276464	0.0291744
3452.44	0.0427848	0.0418074	0.0391584	0.0379764	0.0355937	0.037039	0.034237	0.0337564	0.0321951	0.0309199	0.0276253	0.0276082	0.0291244
3452.92	0.0426427	0.0417264	0.0391453	0.0379265	0.0355806	0.0369091	0.0341514	0.0336548	0.0321956	0.0308844	0.0275538	0.0275818	0.0290639
3453.4	0.0425118	0.0416482	0.0391164	0.0378731	0.0355725	0.0367943	0.0340312	0.0335485	0.0321794	0.0308425	0.027492	0.0275703	0.0290002
3453.88	0.0424055	0.0415741	0.0390737	0.0378097	0.0355631	0.0367034	0.0338916	0.0334524	0.0321486	0.0308034	0.0274448	0.0275731	0.02894
3454.37	0.0423351	0.0415044	0.0390199	0.0377358	0.0355475	0.0366384	0.0337554	0.0333789	0.0321101	0.0307744	0.027414	0.0275866	0.0288887
3454.85	0.0423072	0.0414401	0.0389585	0.0376561	0.0355247	0.0365962	0.0336469	0.0333347	0.0320735	0.0307581	0.0273997	0.0276061	0.0288493
3455.33	0.0423223	0.0413833	0.0388928	0.0375797	0.0354988	0.0365723	0.0335845	0.0333197	0.0320468	0.0307523	0.0274013	0.0276278	0.0288223
3455.81	0.0423745	0.0413363	0.0388257	0.0375161	0.0354775	0.0365622	0.0335749	0.0333286	0.0320334	0.0307513	0.0274187	0.0276495	0.028807
3456.29	0.0424517	0.0413008	0.0387603	0.0374726	0.0354684	0.0365636	0.0336125	0.0333524	0.0320315	0.0307497	0.0274507	0.02767	0.0288007
3456.78	0.0425389	0.0412751	0.0387003	0.0374509	0.0354757	0.0365751	0.0336806	0.0333821	0.0320341	0.0307446	0.0274945	0.0276879	0.0288016
3457.26	0.0426202	0.0412551	0.0386498	0.0374472	0.035497	0.0365946	0.0337587	0.0334115	0.0320332	0.0307372	0.0275454	0.0277004	0.0288075
3457.74	0.0426832	0.0412353	0.0386124	0.0374536	0.0355235	0.0366178	0.0338289	0.0334373	0.0320223	0.0307311	0.0275959	0.027704	0.0288166
3458.22	0.0427209	0.041212	0.0385914	0.0374599	0.035543	0.0366374	0.0338807	0.0334604	0.0319999	0.0307308	0.0276369	0.0276953	0.028827
3458.7	0.0427319	0.0411847	0.0385874	0.0374573	0.0355433	0.0366443	0.0339122	0.0334824	0.0319694	0.0307384	0.0276595	0.0276727	0.0288359
3459.19	0.0427199	0.0411567	0.0385983	0.0374401	0.0355164	0.0366312	0.0339282	0.0335051	0.0319369	0.0307528	0.0276561	0.0276374	0.0288393
3459.67	0.0426913	0.0411336	0.0386185	0.0374069	0.0354611	0.036594	0.0339355	0.0335278	0.0319083	0.0307696	0.0276228	0.0275942	0.0288327
3460.15	0.0426519	0.0411197	0.0386392	0.03736	0.0353829	0.0365349	0.0339385	0.0335476	0.0318859	0.0307826	0.0275603	0.0275489	0.0288115
3460.63	0.0426054	0.0411159	0.0386495	0.0373049	0.0352924	0.0364621	0.0339372	0.0335599	0.0318666	0.0307864	0.0274749	0.0275075	0.028772
3461.11	0.0425521	0.0411188	0.0386384	0.0372479	0.0352027	0.0363872	0.0339276	0.0335604	0.0318437	0.0307779	0.0273778	0.0274736	0.0287137
3461.6	0.0424893	0.0411208	0.0385983	0.0371948	0.0351252	0.036323	0.0339044	0.0335469	0.03181	0.0307578	0.0272843	0.0274483	0.0286404
3462.08	0.0424129	0.0411129	0.0385257	0.0371499	0.0350681	0.0362775	0.0338654	0.0335206	0.0317611	0.0307292	0.0272105	0.0274299	0.0285599
3462.56	0.0423199	0.0410884	0.0384239	0.0371139	0.0350347	0.0362528	0.0338128	0.0334854	0.0316986	0.0306966	0.0271699	0.0274158	0.0284829
3463.04	0.0422097	0.041045	0.0383013	0.0370851	0.0350232	0.0362444	0.033754	0.0334461	0.0316294	0.0306628	0.0271688	0.0274034	0.0284197
3463.53	0.0420842	0.0409849	0.0381688	0.0370586	0.0350283	0.0362424	0.033697	0.0334066	0.0315634	0.0306284	0.0272044	0.0273913	0.0283784
3464.01	0.0419499	0.0409128	0.038037	0.0370286	0.0350424	0.0362367	0.0336469	0.0333685	0.0315091	0.0305915	0.0272649	0.0273789	0.0283623
3464.49	0.0418144	0.0408342	0.037913	0.0369896	0.0350573	0.0362193	0.033605	0.0333298	0.0314714	0.0305485	0.0273327	0.027366	0.0283696
3464.97	0.041687	0.0407547	0.0378003	0.0369387	0.0350653	0.0361874	0.0335671	0.0332871	0.0314495	0.0304968	0.0273879	0.0273519	0.0283943
3465.45	0.0415764	0.0406788	0.0376985	0.0368757	0.0350593	0.0361434	0.0335273	0.0332358	0.0314399	0.0304359	0.0274143	0.0273367	0.028429
3465.94	0.0414891	0.0406106	0.0376054	0.0368042	0.0350342	0.0360939	0.0334817	0.0331731	0.0314373	0.0303681	0.0274026	0.0273196	0.028466
3466.42	0.0414267	0.0405524	0.037519	0.0367303	0.0349875	0.0360475	0.0334297	0.0330979	0.0314387	0.0302976	0.0273536	0.0273011	0.0284999
3466.9	0.0413855	0.0405052	0.037439	0.0366608	0.0349189	0.0360113	0.0333763	0.0330116	0.031444	0.0302297	0.0272768	0.0272821	0.0285284
3467.38	0.0413565	0.0404653	0.037367	0.0366004	0.0348304	0.035988	0.0333291	0.0329168	0.0314558	0.030168	0.0271873	0.0272637	0.0285519
3467.86	0.0413282	0.0404249	0.0373067	0.0365501	0.0347257	0.0359743	0.0332952	0.0328176	0.0314771	0.0301127	0.0270992	0.027246	0.028573
3468.35	0.0412904	0.0403724	0.0372618	0.0365075	0.0346081	0.0359616	0.0332779	0.0327166	0.0315087	0.0300604	0.0270225	0.0272274	0.0285937
3468.83	0.0412386	0.0402957	0.0372343	0.0364666	0.0344814	0.0359388	0.0332742	0.032618	0.0315471	0.030005	0.0269588	0.0272051	0.0286144
3469.31	0.0411738	0.0401872	0.0372235	0.0364213	0.0343492	0.0358951	0.033276	0.0325253	0.0315841	0.0299395	0.0269049	0.0271764	0.0286335
3469.79	0.0411032	0.0400475	0.0372247	0.0363675	0.0342168	0.0358238	0.0332734	0.0324434	0.0316087	0.0298599	0.0268538	0.0271396	0.0286474
3470.28	0.0410348	0.0398872	0.0372301	0.0363039	0.0340905	0.0357245	0.0332568	0.0323773	0.0316089	0.0297653	0.0267998	0.0270964	0.0286528
3470.76	0.040975	0.0397247	0.0372299	0.0362329	0.0339782	0.0356038	0.033221	0.0323314	0.031576	0.029661	0.0267406	0.0270518	0.0286484
3471.24	0.040924	0.0395807	0.0372142	0.0361599	0.0338865	0.0354728	0.0331658	0.0323076	0.0315066	0.0295565	0.0266785	0.0270124	0.0286355
3471.72	0.0408763	0.0394712	0.0371754	0.0360911	0.0338194	0.0353448	0.0330961	0.0323047	0.0314043	0.0294643	0.0266179	0.0269844	0.0286189
3472.2	0.0408224	0.039401	0.0371096	0.0360328	0.0337759	0.0352311	0.0330198	0.0323171	0.0312794	0.0293962	0.0265636	0.0269712	0.0286045
3472.69	0.0407545	0.0393627	0.0370184	0.0359896	0.0337495	0.0351379	0.032946	0.0323368	0.0311471	0.0293615	0.026518	0.0269714	0.0285979
3473.17	0.0406698	0.0393384	0.0369076	0.0359637	0.0337293	0.0350654	0.0328824	0.0323541	0.0310253	0.0293636	0.0264814	0.0269794	0.0286013
3473.65	0.0405742	0.0393064	0.0367874	0.0359542	0.0337029	0.0350095	0.0328343	0.0323609	0.0309311	0.0294006	0.0264507	0.0269879	0.0286131
3474.13	0.0404798	0.0392491	0.0366699	0.0359566	0.0336606	0.0349635	0.0328032	0.0323505	0.0308771	0.0294643	0.0264243	0.0269894	0.0286266
3474.61	0.0404008	0.0391588	0.0365661	0.0359636	0.0335978	0.0349216	0.0327867	0.0323206	0.0308686	0.0295432	0.0264004	0.0269802	0.0286341
3475.1	0.0403459	0.0390406	0.0364839	0.0359659	0.0335181	0.0348813	0.0327781	0.0322728	0.0309007	0.0296252	0.0263812	0.0269619	0.0286288
3475.58	0.0403154	0.0389093	0.0364249	0.0359546	0.0334318	0.0348435	0.0327682	0.0322123	0.0309601	0.0297008	0.0263696	0.0269392	0.0286079
3476.06	0.0402994	0.0387839	0.0363853	0.0359239	0.0333535	0.0348116	0.0327472	0.0321466	0.0310276	0.0297638	0.0263689	0.0269196	0.0285744
3476.54	0.0402827	0.038681	0.0363565	0.0358723	0.0332972	0.0347883	0.0327076	0.0320846	0.0310843	0.0298121	0.0263804	0.0269093	0.0285358
3477.03	0.0402501	0.0386104	0.0363287	0.0358039	0.0332728	0.0347734	0.0326463	0.0320337	0.0311153	0.029846	0.0264025	0.0269119	0.0285014
3477.51	0.0401933	0.0385744	0.0362925	0.0357259	0.0332844	0.0347629	0.0325653	0.0320008	0.0311132	0.0298652	0.02643	0.0269267	0.0284781
3477.99	0.040111	0.0385688	0.0362418	0.0356459	0.0333288	0.0347488	0.0324718	0.0319891	0.0310781	0.029869	0.0264559	0.0269504	0.0284682
3478.47	0.0400094	0.0385854	0.0361745	0.0355699	0.0333969	0.0347221	0.0323761	0.0319979	0.0310161	0.0298553	0.0264725	0.0269758	0.0284678
3478.95	0.0398984	0.0386137	0.036092	0.0354983	0.0334749	0.0346758	0.0322876	0.0320216	0.0309355	0.029822	0.026473	0.026995	0.0284672
3479.44	0.0397869	0.0386429	0.0359988	0.0354267	0.0335471	0.0346079	0.0322129	0.0320497	0.0308454	0.0297692	0.0264525	0.0269983	0.0284542
3479.92	0.0396809	0.0386612	0.0359004	0.0353475	0.0335988	0.0345225	0.0321532	0.0320687	0.0307525	0.0296999	0.0264097	0.0269771	0.0284173
3480.4	0.0395829	0.0386588	0.0358016	0.0352542	0.0336195	0.034431	0.0321032	0.0320652	0.0306607	0.0296214	0.026347	0.0269243	0.0283502
3480.88	0.039494	0.0386282	0.0357053	0.0351453	0.033605	0.0343489	0.0320543	0.032029	0.0305743	0.0295436	0.0262709	0.0268379	0.0282557
3481.36	0.0394165	0.0385675	0.0356115	0.0350276	0.0335589	0.0342911	0.0319975	0.0319588	0.0304972	0.0294767	0.0261899	0.0267227	0.0281444
3481.85	0.0393537	0.0384806	0.0355178	0.0349144	0.0334918	0.0342664	0.0319278	0.0318616	0.0304355	0.0294271	0.0261143	0.0265915	0.0280331
3482.33	0.0393098	0.0383779	0.0354207	0.0348193	0.0334168	0.034274	0.031846	0.0317523	0.0303943	0.029396	0.026052	0.0264622	0.0279385
3482.81	0.0392842	0.0382719	0.0353178	0.0347504	0.033346	0.0343038	0.0317578	0.0316486	0.0303762	0.0293774	0.0260073	0.0263545	0.0278724
3483.29	0.0392709	0.0381742	0.0352092	0.0347068	0.0332854	0.0343409	0.0316717	0.0315664	0.0303781	0.0293623	0.0259788	0.0262833	0.0278385
3483.78	0.0392573	0.0380917	0.0350976	0.0346782	0.0332347	0.0343696	0.0315939	0.0315151	0.0303916	0.0293413	0.0259609	0.0262567	0.0278351
3484.26	0.0392291	0.0380262	0.0349885	0.0346511	0.0331878	0.034379	0.0315283	0.0314984	0.0304046	0.0293075	0.0259455	0.0262747	0.0278559
3484.74	0.0391746	0.0379748	0.0348887	0.0346139	0.0331353	0.0343647	0.0314743	0.031514	0.0304054	0.0292583	0.0259242	0.0263309	0.0278941
3485.22	0.0390904	0.0379329	0.034804	0.0345621	0.0330686	0.0343285	0.0314296	0.0315559	0.0303856	0.0291957	0.0258903	0.0264147	0.0279431
3485.7	0.0389828	0.0378954	0.0347382	0.0344982	0.0329813	0.0342762	0.0313906	0.0316147	0.0303414	0.0291249	0.0258406	0.0265138	0.0279965
3486.19	0.0388688	0.0378586	0.0346911	0.0344314	0.0328723	0.0342156	0.0313539	0.031678	0.0302758	0.0290529	0.0257765	0.026615	0.0280472
3486.67	0.0387703	0.0378198	0.0346592	0.0343719	0.0327467	0.0341529	0.0313175	0.0317313	0.0301954	0.0289866	0.0257043	0.026707	0.0280876
3487.15	0.0387081	0.0377764	0.0346364	0.0343258	0.0326145	0.0340919	0.0312814	0.0317605	0.0301083	0.0289319	0.0256336	0.0267799	0.0281096
3487.63	0.0386931	0.0377242	0.0346162	0.0342906	0.032488	0.0340327	0.0312475	0.0317549	0.0300208	0.0288914	0.0255765	0.0268271	0.0281072
3488.11	0.0387233	0.0376578	0.0345945	0.0342566	0.032378	0.0339733	0.0312194	0.0317101	0.0299356	0.0288649	0.0255433	0.0268449	0.0280791
3488.6	0.0387841	0.0375709	0.034571	0.0342104	0.0322897	0.0339121	0.0312018	0.0316302	0.0298529	0.0288489	0.0255414	0.0268326	0.0280293
3489.08	0.0388546	0.0374597	0.034548	0.0341419	0.0322222	0.0338495	0.031198	0.0315264	0.0297733	0.0288385	0.0255732	0.0267928	0.0279671
3489.56	0.0389145	0.037325	0.0345293	0.0340481	0.0321686	0.033789	0.03121	0.0314139	0.0296991	0.0288274	0.0256367	0.026731	0.0279042
3490.04	0.0389487	0.0371743	0.0345161	0.0339353	0.0321194	0.0337356	0.0312356	0.0313071	0.0296357	0.0288103	0.0257255	0.0266544	0.0278519
3490.53	0.0389497	0.0370206	0.0345061	0.0338162	0.0320652	0.0336937	0.0312688	0.0312153	0.0295899	0.0287836	0.0258299	0.0265721	0.027817
3491.01	0.0389164	0.0368805	0.0344935	0.0337052	0.0320005	0.0336648	0.0312999	0.0311408	0.0295667	0.0287469	0.0259378	0.0264922	0.0278011
3491.49	0.0388515	0.0367693	0.0344703	0.0336144	0.031925	0.0336466	0.0313166	0.0310788	0.0295667	0.0287024	0.0260369	0.0264218	0.0278003
3491.97	0.03876	0.0366969	0.0344299	0.0335505	0.0318441	0.0336327	0.0313089	0.031022	0.0295843	0.0286548	0.0261154	0.0263647	0.0278074
3492.45	0.0386475	0.0366652	0.034369	0.0335141	0.0317677	0.0336152	0.0312705	0.030963	0.0296104	0.0286099	0.0261643	0.0263223	0.0278141
3492.93	0.0385205	0.0366667	0.0342898	0.033501	0.0317064	0.0335866	0.0312023	0.0309	0.0296341	0.0285717	0.0261781	0.0262921	0.0278139
3493.42	0.0383863	0.0366866	0.0341994	0.0335043	0.0316684	0.0335424	0.031113	0.030837	0.029647	0.0285408	0.0261569	0.0262709	0.0278028
3493.9	0.0382526	0.0367051	0.0341064	0.0335158	0.031656	0.0334822	0.0310168	0.0307833	0.029646	0.0285138	0.0261056	0.0262537	0.0277797
3494.38	0.0381264	0.0367021	0.0340194	0.0335262	0.0316633	0.0334077	0.0309302	0.0307493	0.0296324	0.0284833	0.0260333	0.026236	0.0277455
3494.86	0.0380121	0.0366626	0.0339426	0.0335262	0.0316777	0.0333224	0.0308663	0.030741	0.0296111	0.0284413	0.0259507	0.0262131	0.0277017
3495.35	0.0379111	0.0365785	0.033876	0.0335059	0.0316826	0.0332285	0.0308314	0.0307557	0.0295859	0.0283815	0.0258683	0.0261816	0.0276498
3495.83	0.0378212	0.0364519	0.0338163	0.0334576	0.0316632	0.0331261	0.030824	0.030782	0.0295576	0.0283037	0.0257933	0.0261399	0.0275914
3496.31	0.0377379	0.0362939	0.0337592	0.0333773	0.031611	0.0330148	0.0308346	0.0308017	0.0295228	0.028214	0.0257288	0.0260891	0.0275294
3496.79	0.0376574	0.0361207	0.0337029	0.0332669	0.0315279	0.0328944	0.0308512	0.0307973	0.0294759	0.0281238	0.0256724	0.0260332	0.0274683
3497.27	0.0375769	0.0359503	0.033649	0.0331345	0.0314231	0.0327695	0.0308624	0.0307572	0.0294124	0.0280464	0.0256191	0.0259802	0.0274138
3497.76	0.0374957	0.0357979	0.0336017	0.0329921	0.0313107	0.0326487	0.0308616	0.03068	0.0293322	0.027992	0.0255627	0.0259391	0.0273722
3498.24	0.0374143	0.0356725	0.0335663	0.032852	0.0312031	0.0325438	0.0308467	0.030573	0.0292398	0.0279652	0.0254991	0.0259195	0.0273478
3498.72	0.0373326	0.0355774	0.0335457	0.0327239	0.0311074	0.0324671	0.0308187	0.0304498	0.0291436	0.0279647	0.0254274	0.0259274	0.027342
3499.2	0.0372501	0.035511	0.0335395	0.032613	0.0310246	0.0324271	0.0307797	0.0303244	0.0290531	0.0279848	0.0253508	0.0259653	0.0273524
3499.68	0.0371666	0.0354686	0.033543	0.032521	0.0309501	0.0324263	0.0307312	0.0302091	0.0289754	0.0280179	0.0252762	0.0260288	0.0273723
3500.17	0.0370829	0.0354442	0.0335488	0.0324477	0.0308771	0.0324586	0.0306731	0.0301111	0.0289151	0.0280557	0.0252122	0.0261093	0.0273925
3500.65	0.0370028	0.035431	0.0335463	0.0323934	0.0307999	0.0325103	0.0306044	0.0300336	0.0288722	0.0280911	0.0251665	0.0261924	0.0274011
3501.13	0.036932	0.0354222	0.0335253	0.0323588	0.0307162	0.0325622	0.0305259	0.0299754	0.0288439	0.0281172	0.0251435	0.0262614	0.027387
3501.61	0.0368767	0.0354112	0.0334764	0.0323447	0.030629	0.0325942	0.0304399	0.0299322	0.0288258	0.028127	0.0251409	0.0262985	0.0273417
3502.09	0.0368386	0.0353913	0.0333941	0.032349	0.0305436	0.0325906	0.0303527	0.029898	0.028813	0.0281138	0.0251487	0.0262903	0.0272619
3502.58	0.0368118	0.0353579	0.0332774	0.0323623	0.0304661	0.0325459	0.0302722	0.029866	0.0288021	0.0280734	0.0251517	0.0262296	0.0271527
3503.06	0.0367825	0.0353087	0.0331328	0.0323691	0.0303991	0.0324658	0.0302059	0.0298293	0.028791	0.0280069	0.0251352	0.0261191	0.0270265
3503.54	0.0367331	0.0352469	0.0329718	0.0323508	0.0303404	0.0323652	0.0301576	0.0297834	0.0287792	0.0279219	0.0250915	0.0259707	0.0269009
3504.02	0.0366507	0.0351784	0.0328109	0.0322925	0.0302847	0.0322612	0.0301257	0.0297269	0.0287666	0.027832	0.0250243	0.0258022	0.0267924
3504.51	0.0365341	0.0351118	0.0326656	0.0321906	0.0302267	0.0321668	0.0301044	0.0296625	0.0287528	0.0277531	0.0249465	0.0256325	0.026712
3504.99	0.0363938	0.0350541	0.0325485	0.0320524	0.0301648	0.032089	0.0300859	0.029596	0.0287372	0.0276975	0.0248757	0.0254782	0.0266619
3505.47	0.0362482	0.0350092	0.0324665	0.0318939	0.0301012	0.0320288	0.0300638	0.029535	0.0287206	0.0276712	0.0248263	0.0253522	0.026638
3505.95	0.0361164	0.0349764	0.0324209	0.0317334	0.0300409	0.0319849	0.0300338	0.0294867	0.0287035	0.0276718	0.0248061	0.025263	0.0266308
3506.43	0.0360124	0.0349513	0.032407	0.0315866	0.0299897	0.0319557	0.0299953	0.029458	0.0286877	0.027691	0.0248147	0.0252146	0.0266291
3506.92	0.0359414	0.0349259	0.0324152	0.0314629	0.029952	0.0319398	0.0299501	0.0294525	0.0286761	0.0277157	0.0248438	0.0252072	0.0266234
3507.4	0.0359003	0.034891	0.0324318	0.0313656	0.0299287	0.0319362	0.0299023	0.0294705	0.0286715	0.0277316	0.0248793	0.0252355	0.0266067
3507.88	0.0358789	0.0348374	0.0324417	0.0312917	0.0299187	0.031941	0.0298557	0.029507	0.0286765	0.0277253	0.0249054	0.0252889	0.0265776
3508.36	0.0358662	0.0347588	0.0324298	0.0312357	0.0299182	0.0319476	0.0298132	0.0295526	0.028693	0.0276882	0.0249072	0.0253509	0.026541
3508.84	0.0358531	0.0346533	0.032386	0.0311922	0.0299226	0.0319455	0.0297747	0.0295938	0.0287208	0.027619	0.0248765	0.0254027	0.026506
3509.33	0.0358374	0.0345245	0.0323075	0.0311579	0.0299269	0.0319239	0.0297361	0.0296162	0.0287568	0.0275239	0.0248137	0.025428	0.0264828
3509.81	0.0358213	0.0343795	0.0322	0.0311311	0.0299259	0.0318747	0.0296894	0.0296086	0.0287942	0.0274143	0.0247283	0.025418	0.0264773
3510.29	0.0358077	0.0342274	0.0320743	0.0311101	0.0299136	0.0317961	0.0296246	0.0295656	0.0288235	0.0273022	0.0246335	0.0253729	0.0264875
3510.77	0.0357955	0.0340763	0.0319429	0.0310901	0.0298838	0.0316921	0.0295337	0.0294874	0.0288335	0.0271964	0.0245425	0.0253009	0.0265044
3511.26	0.0357791	0.0339341	0.0318165	0.031064	0.0298293	0.0315711	0.0294137	0.0293785	0.0288147	0.027101	0.0244639	0.0252133	0.0265159
3511.74	0.0357499	0.0338088	0.0317016	0.0310237	0.0297462	0.0314421	0.0292686	0.0292455	0.0287609	0.027017	0.0244017	0.0251219	0.0265131
3512.22	0.0357017	0.0337084	0.0316023	0.0309638	0.0296345	0.0313121	0.0291091	0.0290967	0.0286722	0.0269447	0.0243562	0.025036	0.0264923
3512.7	0.0356346	0.0336398	0.0315194	0.0308841	0.0294991	0.0311849	0.0289509	0.0289407	0.0285541	0.0268844	0.0243258	0.024964	0.0264567
3513.18	0.035556	0.0336067	0.0314516	0.0307915	0.0293508	0.031062	0.0288115	0.0287872	0.0284179	0.0268369	0.0243071	0.0249128	0.0264149
3513.67	0.0354787	0.0336063	0.0313962	0.0306966	0.029203	0.0309431	0.0287049	0.0286454	0.0282769	0.0268012	0.0242958	0.0248884	0.0263769
3514.15	0.0354151	0.033629	0.031348	0.0306124	0.0290688	0.0308281	0.0286391	0.0285239	0.0281437	0.0267751	0.0242862	0.0248946	0.0263509
3514.63	0.0353714	0.0336592	0.0313017	0.0305476	0.0289568	0.0307174	0.028614	0.0284291	0.0280258	0.0267537	0.0242719	0.0249317	0.0263403
3515.11	0.0353441	0.0336797	0.0312518	0.0305054	0.0288692	0.0306132	0.0286222	0.0283649	0.0279235	0.0267317	0.0242471	0.0249942	0.0263438
3515.59	0.0353198	0.0336767	0.0311949	0.0304821	0.0288013	0.0305177	0.0286518	0.0283311	0.0278321	0.0267047	0.0242085	0.0250716	0.0263557
3516.08	0.0352807	0.0336429	0.0311299	0.0304692	0.0287441	0.0304321	0.0286891	0.0283256	0.0277436	0.026671	0.0241559	0.0251487	0.0263694
3516.56	0.0352108	0.0335792	0.0310586	0.0304571	0.0286873	0.0303562	0.0287219	0.0283434	0.0276507	0.0266322	0.0240938	0.0252084	0.0263786
3517.04	0.0351032	0.0334937	0.0309854	0.0304382	0.0286237	0.0302889	0.0287412	0.0283773	0.0275502	0.0265926	0.0240297	0.0252362	0.0263799
3517.52	0.0349636	0.0333966	0.0309153	0.030409	0.0285496	0.030227	0.0287407	0.0284194	0.0274445	0.026556	0.0239729	0.0252236	0.026371
3518.01	0.0348083	0.0332974	0.0308522	0.03037	0.0284666	0.0301696	0.0287184	0.028461	0.027341	0.0265251	0.0239308	0.0251704	0.0263511
3518.49	0.0346596	0.0332001	0.0307983	0.030323	0.0283796	0.0301168	0.0286758	0.0284949	0.0272488	0.0264984	0.0239083	0.0250852	0.0263193
3518.97	0.0345376	0.0331035	0.0307534	0.0302709	0.0282941	0.0300713	0.028619	0.0285165	0.0271768	0.0264719	0.0239059	0.0249807	0.0262747
3519.45	0.0344543	0.0330026	0.0307157	0.0302139	0.0282152	0.030036	0.0285571	0.028523	0.0271307	0.0264408	0.0239215	0.0248707	0.0262166
3519.93	0.0344121	0.0328926	0.0306819	0.0301508	0.0281474	0.0300127	0.0285022	0.0285149	0.0271128	0.0264013	0.0239507	0.0247645	0.0261469
3520.42	0.0344043	0.0327708	0.0306496	0.0300794	0.0280939	0.0299999	0.0284662	0.0284929	0.0271227	0.0263528	0.0239888	0.0246659	0.0260699
3520.9	0.0344203	0.0326392	0.0306154	0.0299982	0.0280585	0.0299917	0.0284587	0.0284586	0.0271578	0.0262981	0.0240301	0.0245735	0.0259936
3521.38	0.0344472	0.0325031	0.0305768	0.0299067	0.0280443	0.029979	0.0284825	0.0284115	0.0272141	0.0262421	0.024067	0.0244838	0.0259282
3521.86	0.0344731	0.0323706	0.0305308	0.0298073	0.0280528	0.0299515	0.0285313	0.0283498	0.0272845	0.0261903	0.0240886	0.0243937	0.025883
3522.34	0.0344869	0.0322497	0.0304749	0.0297036	0.0280816	0.0299018	0.0285892	0.0282711	0.0273588	0.0261475	0.0240827	0.0243046	0.0258644
3522.83	0.0344799	0.0321473	0.0304084	0.029601	0.0281218	0.0298298	0.0286333	0.0281744	0.0274243	0.0261159	0.0240384	0.0242232	0.0258713
3523.31	0.0344447	0.0320665	0.0303332	0.0295048	0.0281585	0.029744	0.0286432	0.0280616	0.0274687	0.0260961	0.0239517	0.0241606	0.0258947
3523.79	0.034377	0.0320075	0.0302527	0.0294194	0.0281736	0.0296589	0.028608	0.0279387	0.0274834	0.0260868	0.0238293	0.0241266	0.0259203
3524.27	0.0342761	0.0319666	0.0301715	0.0293459	0.0281514	0.0295896	0.0285313	0.027813	0.0274666	0.026087	0.0236877	0.0241266	0.0259322
3524.76	0.034145	0.0319383	0.0300917	0.0292836	0.0280826	0.0295448	0.0284275	0.027691	0.0274217	0.0260957	0.0235475	0.0241577	0.025919
3525.24	0.03399	0.0319161	0.0300133	0.029228	0.0279662	0.0295239	0.0283157	0.0275758	0.0273549	0.0261114	0.0234283	0.02421	0.025876
3525.72	0.0338204	0.0318926	0.0299326	0.0291722	0.0278093	0.0295181	0.0282119	0.0274674	0.027272	0.026131	0.0233419	0.0242691	0.0258052
3526.2	0.0336467	0.0318604	0.0298445	0.0291065	0.0276244	0.0295121	0.0281247	0.0273624	0.0271762	0.0261494	0.023292	0.0243184	0.0257127
3526.68	0.0334806	0.0318137	0.0297448	0.0290205	0.0274283	0.0294898	0.0280542	0.027258	0.0270679	0.0261595	0.0232726	0.0243425	0.0256089
3527.17	0.0333322	0.0317493	0.0296325	0.0289055	0.0272391	0.0294386	0.0279937	0.027152	0.0269474	0.0261535	0.0232726	0.0243307	0.0255052
3527.65	0.0332087	0.0316695	0.0295118	0.0287577	0.0270739	0.029354	0.0279343	0.0270464	0.0268174	0.0261257	0.0232783	0.0242787	0.0254123
3528.13	0.0331108	0.0315801	0.0293906	0.0285813	0.0269443	0.0292408	0.0278678	0.0269449	0.0266843	0.0260744	0.0232794	0.0241913	0.0253376
3528.61	0.0330333	0.0314896	0.0292775	0.0283877	0.0268538	0.0291121	0.0277907	0.0268526	0.0265578	0.026002	0.0232701	0.0240794	0.0252826
3529.09	0.032966	0.0314033	0.0291781	0.0281915	0.0267983	0.0289828	0.027702	0.0267734	0.0264466	0.0259123	0.0232498	0.0239562	0.0252434
3529.58	0.0328979	0.0313213	0.0290925	0.0280078	0.0267675	0.0288656	0.0276027	0.0267087	0.0263556	0.0258079	0.0232195	0.0238325	0.0252123
3530.06	0.0328205	0.0312388	0.0290169	0.0278476	0.0267495	0.0287671	0.0274931	0.0266579	0.0262834	0.0256895	0.0231786	0.0237152	0.0251815
3530.54	0.0327312	0.0311489	0.0289457	0.0277188	0.026733	0.0286895	0.0273741	0.0266204	0.0262236	0.0255567	0.0231247	0.023607	0.0251453
3531.02	0.0326321	0.0310459	0.0288743	0.0276254	0.0267091	0.0286307	0.0272479	0.0265955	0.0261679	0.0254103	0.0230546	0.0235088	0.0251027
3531.51	0.0325308	0.0309285	0.0288007	0.027569	0.0266723	0.0285859	0.0271196	0.0265831	0.026109	0.0252556	0.0229671	0.0234211	0.0250571
3531.99	0.0324364	0.0308006	0.0287254	0.0275479	0.0266207	0.0285491	0.0269972	0.0265814	0.0260433	0.0251023	0.0228661	0.0233447	0.0250151
3532.47	0.0323573	0.03067	0.0286507	0.0275572	0.0265562	0.0285136	0.0268893	0.0265862	0.0259718	0.0249633	0.0227592	0.0232814	0.024984
3532.95	0.0322978	0.0305458	0.0285784	0.0275887	0.0264833	0.0284724	0.0268012	0.0265892	0.0258984	0.0248512	0.0226573	0.0232334	0.0249688
3533.43	0.0322578	0.0304351	0.028509	0.0276309	0.0264081	0.0284196	0.0267327	0.0265789	0.0258268	0.0247756	0.0225703	0.0232012	0.0249706
3533.91	0.032232	0.0303424	0.0284411	0.0276689	0.0263369	0.0283495	0.0266757	0.0265419	0.0257581	0.0247387	0.0225047	0.0231834	0.0249841
3534.4	0.0322118	0.0302683	0.0283727	0.0276874	0.0262749	0.0282595	0.0266161	0.0264672	0.0256899	0.0247357	0.0224611	0.0231753	0.0249984
3534.88	0.0321862	0.0302117	0.0283025	0.0276732	0.0262254	0.0281498	0.0265373	0.0263493	0.0256163	0.024753	0.0224342	0.0231689	0.0249989
3535.36	0.0321459	0.0301703	0.0282304	0.0276202	0.0261878	0.0280245	0.0264264	0.0261932	0.025531	0.0247723	0.0224139	0.0231532	0.0249715
3535.84	0.0320848	0.0301413	0.0281581	0.0275326	0.0261591	0.0278915	0.0262811	0.0260137	0.0254317	0.0247745	0.0223895	0.023118	0.0249069
3536.33	0.0320023	0.0301222	0.0280873	0.0274247	0.0261337	0.0277599	0.0261123	0.0258328	0.025322	0.0247466	0.0223525	0.023057	0.0248061
3536.81	0.0319019	0.0301094	0.0280179	0.0273151	0.0261056	0.0276364	0.0259413	0.0256708	0.0252116	0.0246854	0.0223002	0.0229717	0.0246801
3537.29	0.0317906	0.030098	0.0279468	0.0272185	0.0260694	0.0275237	0.0257899	0.0255398	0.0251107	0.0245976	0.0222342	0.022871	0.0245468
3537.77	0.0316765	0.0300825	0.0278698	0.02714	0.0260225	0.0274192	0.0256735	0.02544	0.0250262	0.024495	0.0221594	0.0227694	0.0244239
3538.25	0.0315675	0.0300576	0.0277836	0.0270741	0.0259649	0.0273193	0.025596	0.0253641	0.0249591	0.0243902	0.0220796	0.0226824	0.024325
3538.74	0.0314727	0.0300198	0.0276891	0.0270088	0.0258974	0.0272206	0.0255522	0.0253022	0.0249047	0.0242924	0.0219981	0.0226237	0.0242566
3539.22	0.0314008	0.0299676	0.0275919	0.0269327	0.025822	0.0271226	0.0255311	0.0252479	0.0248565	0.0242072	0.0219164	0.0226021	0.0242183
3539.7	0.0313593	0.0299014	0.0275007	0.0268394	0.0257394	0.0270274	0.0255214	0.0251998	0.0248092	0.0241368	0.0218372	0.0226193	0.0242042
3540.18	0.031352	0.0298215	0.0274255	0.0267312	0.0256501	0.0269397	0.0255149	0.0251613	0.0247627	0.0240826	0.021764	0.0226692	0.0242048
3540.66	0.0313767	0.0297269	0.0273735	0.0266186	0.025554	0.0268644	0.0255074	0.0251359	0.0247214	0.0240454	0.0217015	0.0227389	0.0242096
3541.15	0.0314241	0.0296138	0.0273462	0.0265151	0.0254513	0.0268055	0.0254987	0.0251252	0.0246937	0.024028	0.0216545	0.0228123	0.0242099
3541.63	0.031478	0.0294759	0.0273389	0.0264327	0.0253432	0.0267645	0.0254885	0.0251245	0.0246875	0.024033	0.0216265	0.0228725	0.0241988
3542.11	0.0315189	0.0293076	0.0273419	0.0263764	0.0252328	0.026741	0.025476	0.0251247	0.0247065	0.0240625	0.0216178	0.0229064	0.0241745
3542.59	0.0315278	0.0291074	0.0273433	0.0263413	0.0251245	0.0267321	0.0254574	0.0251133	0.0247462	0.024116	0.0216264	0.0229072	0.0241383
3543.07	0.0314916	0.0288819	0.0273322	0.0263137	0.025024	0.0267335	0.025427	0.0250802	0.0247945	0.0241868	0.0216466	0.0228752	0.0240954
3543.56	0.0314062	0.0286478	0.0273014	0.0262757	0.0249364	0.0267378	0.0253791	0.0250207	0.0248323	0.0242622	0.0216718	0.0228182	0.024053
3544.04	0.0312786	0.028431	0.0272473	0.0262114	0.0248644	0.0267359	0.0253116	0.0249393	0.0248396	0.0243227	0.0216955	0.0227486	0.024018
3544.52	0.0311246	0.0282584	0.0271696	0.0261139	0.0248064	0.0267168	0.0252273	0.0248472	0.024801	0.0243463	0.021713	0.0226783	0.0239945
3545	0.0309619	0.0281495	0.0270696	0.0259881	0.0247565	0.0266698	0.0251337	0.0247581	0.0247126	0.0243152	0.0217204	0.0226133	0.0239811
3545.49	0.0308045	0.0281069	0.0269484	0.0258492	0.0247063	0.0265872	0.0250379	0.0246807	0.0245822	0.0242222	0.0217142	0.0225507	0.0239713
3545.97	0.0306605	0.0281163	0.0268078	0.0257148	0.0246484	0.0264694	0.0249444	0.024614	0.0244271	0.0240746	0.0216902	0.0224809	0.0239548
3546.45	0.0305326	0.0281519	0.0266542	0.0255979	0.0245801	0.0263245	0.0248512	0.0245494	0.0242669	0.0238925	0.0216447	0.0223932	0.0239224
3546.93	0.0304238	0.0281872	0.0264984	0.0255022	0.0245032	0.0261686	0.0247526	0.0244767	0.0241177	0.0237024	0.0215746	0.0222831	0.0238692
3547.41	0.0303384	0.0282037	0.0263546	0.025423	0.0244227	0.0260198	0.0246431	0.0243899	0.0239894	0.023528	0.0214815	0.0221554	0.023796
3547.9	0.030283	0.0281946	0.0262353	0.0253518	0.0243432	0.0258926	0.0245207	0.02429	0.0238858	0.023383	0.0213701	0.0220219	0.0237082
3548.38	0.0302614	0.0281615	0.0261474	0.0252822	0.0242667	0.0257949	0.0243884	0.0241838	0.0238067	0.0232704	0.0212481	0.0218973	0.0236127
3548.86	0.0302724	0.0281105	0.0260904	0.0252117	0.0241917	0.025727	0.0242542	0.0240796	0.0237505	0.0231841	0.0211226	0.0217939	0.0235157
3549.34	0.030307	0.0280473	0.0260554	0.0251418	0.0241156	0.0256839	0.0241281	0.0239838	0.0237154	0.0231141	0.0209988	0.0217186	0.0234207
3549.82	0.0303495	0.0279758	0.026029	0.0250775	0.0240339	0.0256569	0.0240204	0.0238999	0.0236985	0.0230495	0.0208781	0.0216725	0.0233293
3550.31	0.0303774	0.0278978	0.0259949	0.0250233	0.0239438	0.0256358	0.0239395	0.0238276	0.0236943	0.0229801	0.0207596	0.0216509	0.0232408
3550.79	0.0303686	0.0278145	0.0259379	0.0249825	0.0238442	0.0256095	0.0238893	0.0237636	0.023694	0.0228984	0.0206398	0.0216429	0.0231538
3551.27	0.0303051	0.0277276	0.0258487	0.0249542	0.023738	0.0255677	0.0238668	0.0237021	0.023685	0.0227992	0.0205166	0.0216336	0.0230672
3551.75	0.0301833	0.0276399	0.0257271	0.0249346	0.0236317	0.0255034	0.0238618	0.0236374	0.023655	0.0226817	0.0203908	0.0216069	0.0229824
3552.24	0.0300161	0.0275533	0.0255834	0.0249169	0.0235332	0.0254144	0.0238584	0.0235644	0.0235957	0.0225496	0.0202683	0.0215511	0.0229019
3552.72	0.0298294	0.0274666	0.0254325	0.0248939	0.023448	0.0253051	0.0238401	0.0234804	0.0235072	0.0224111	0.0201573	0.0214623	0.0228284
3553.2	0.0296488	0.0273755	0.025288	0.0248597	0.0233757	0.0251835	0.0237949	0.0233844	0.0233978	0.0222757	0.0200657	0.0213458	0.0227632
3553.68	0.0294919	0.0272756	0.0251569	0.024811	0.0233116	0.0250595	0.0237185	0.0232769	0.0232785	0.022152	0.0199961	0.0212121	0.0227045
3554.16	0.0293638	0.0271651	0.0250397	0.0247473	0.0232491	0.0249421	0.0236138	0.0231598	0.0231589	0.0220466	0.0199465	0.0210741	0.0226486
3554.65	0.0292625	0.0270485	0.0249338	0.0246703	0.0231845	0.0248383	0.0234885	0.0230374	0.0230435	0.0219632	0.0199109	0.0209433	0.0225912
3555.13	0.0291836	0.0269358	0.0248381	0.0245846	0.0231163	0.024754	0.0233522	0.0229159	0.0229332	0.0219032	0.019882	0.0208297	0.0225276
3555.61	0.029125	0.0268401	0.0247544	0.0244967	0.0230461	0.0246925	0.0232142	0.0228041	0.022826	0.0218655	0.0198539	0.0207409	0.0224542
3556.09	0.0290869	0.0267731	0.0246868	0.0244156	0.0229759	0.0246557	0.0230816	0.0227102	0.0227196	0.021845	0.019823	0.0206823	0.0223683
3556.57	0.0290707	0.02674	0.0246398	0.0243507	0.0229067	0.0246427	0.0229591	0.0226404	0.0226124	0.0218341	0.0197877	0.0206549	0.0222699
3557.06	0.0290745	0.0267373	0.0246168	0.0243095	0.022837	0.0246496	0.0228482	0.0225949	0.0225039	0.0218233	0.0197487	0.0206562	0.0221618
3557.54	0.0290919	0.0267534	0.0246165	0.024296	0.0227627	0.0246702	0.0227479	0.0225685	0.0223952	0.0218034	0.0197081	0.0206779	0.02205
3558.02	0.0291108	0.0267723	0.0246331	0.0243068	0.0226778	0.0246958	0.0226558	0.02255	0.0222879	0.0217679	0.0196674	0.020708	0.0219425
3558.5	0.029117	0.0267783	0.0246556	0.0243315	0.0225767	0.0247159	0.0225689	0.0225273	0.0221839	0.0217153	0.0196275	0.0207312	0.0218478
3558.99	0.0290983	0.026762	0.0246695	0.0243539	0.0224552	0.0247196	0.022485	0.0224897	0.0220852	0.0216488	0.0195878	0.0207324	0.0217713
3559.47	0.0290491	0.0267223	0.0246595	0.0243562	0.0223139	0.0246979	0.0224023	0.0224333	0.0219948	0.0215755	0.0195471	0.0206995	0.0217133
3559.95	0.028973	0.0266655	0.0246121	0.0243241	0.0221579	0.0246455	0.0223196	0.0223624	0.0219165	0.0215033	0.0195039	0.020627	0.0216672
3560.43	0.0288806	0.0266014	0.0245197	0.0242523	0.0219972	0.0245635	0.0222369	0.022288	0.0218551	0.0214383	0.0194567	0.0205176	0.021622
3560.91	0.0287856	0.0265377	0.0243828	0.0241473	0.0218443	0.0244595	0.0221547	0.0222249	0.0218142	0.0213832	0.019405	0.0203826	0.021566
3561.4	0.0286995	0.0264784	0.0242109	0.024024	0.0217117	0.0243468	0.0220749	0.0221861	0.0217951	0.0213375	0.0193494	0.0202388	0.0214929
3561.88	0.0286281	0.0264225	0.0240218	0.0239006	0.0216105	0.0242403	0.0220004	0.0221797	0.0217951	0.0212988	0.0192919	0.0201059	0.021405
3562.36	0.0285715	0.0263677	0.0238378	0.0237926	0.0215476	0.0241528	0.0219357	0.0222076	0.0218072	0.021265	0.0192356	0.0200015	0.0213142
3562.84	0.0285261	0.0263126	0.0236822	0.0237071	0.0215263	0.0240898	0.0218857	0.0222661	0.0218203	0.0212356	0.0191858	0.0199397	0.0212393
3563.32	0.0284886	0.0262582	0.023574	0.0236417	0.0215436	0.0240489	0.0218546	0.0223483	0.021821	0.0212123	0.0191482	0.0199291	0.0212006
3563.81	0.0284559	0.0262057	0.0235239	0.0235848	0.0215909	0.0240186	0.0218447	0.0224448	0.0217959	0.0211971	0.0191297	0.0199715	0.0212139
3564.29	0.0284252	0.0261546	0.0235299	0.0235178	0.0216526	0.0239806	0.0218549	0.0225444	0.0217332	0.0211904	0.0191361	0.0200611	0.0212848
3564.77	0.0283899	0.0260959	0.0235746	0.0234195	0.0217064	0.0239133	0.0218791	0.0226311	0.0216245	0.0211878	0.0191694	0.0201824	0.0214032
3565.25	0.0283376	0.0260118	0.0236238	0.0232706	0.021724	0.0237992	0.0219058	0.0226828	0.0214688	0.0211775	0.0192232	0.0203052	0.021539
3565.74	0.0282483	0.0258779	0.0236319	0.0230619	0.0216788	0.023635	0.0219191	0.0226694	0.0212758	0.0211392	0.0192799	0.0203854	0.0216432
3566.22	0.0281042	0.0256802	0.0235595	0.0228064	0.0215617	0.0234416	0.0219047	0.0225629	0.0210728	0.021053	0.0193109	0.0203737	0.0216606
3566.7	0.0279047	0.0254343	0.0233999	0.0225436	0.0213949	0.0232639	0.0218596	0.0223556	0.0209004	0.020914	0.0192903	0.0202425	0.0215594
3567.18	0.0276777	0.0251905	0.023193	0.0223233	0.0212265	0.0231457	0.0217957	0.0220772	0.0207957	0.0207468	0.019212	0.0200097	0.0213569
3567.66	0.0274657	0.0250052	0.0230035	0.0221752	0.0210998	0.0230989	0.02173	0.0217819	0.0207682	0.0205921	0.0190962	0.0197332	0.0211102
3568.15	0.0273012	0.0249063	0.0228781	0.0220938	0.0210276	0.0230963	0.02167	0.0215161	0.0207965	0.0204831	0.0189731	0.0194715	0.0208779
3568.63	0.0271939	0.0248845	0.0228269	0.0220531	0.0209948	0.0230959	0.0216109	0.0212974	0.0208461	0.0204284	0.0188629	0.0192567	0.0206918
3569.11	0.0271361	0.0249109	0.0228342	0.0220283	0.0209792	0.0230664	0.0215432	0.0211202	0.0208884	0.0204199	0.0187702	0.0190924	0.0205566
3569.59	0.0271132	0.0249542	0.0228752	0.0220065	0.0209643	0.0229962	0.0214605	0.0209698	0.0209076	0.0204418	0.0186885	0.0189698	0.0204645
3570.07	0.0271109	0.0249902	0.0229261	0.0219858	0.0209439	0.0228906	0.0213631	0.0208344	0.0208996	0.0204796	0.018606	0.0188776	0.0204046
3570.56	0.0271172	0.025005	0.022968	0.0219702	0.0209183	0.0227657	0.0212579	0.0207086	0.0208686	0.0205218	0.0185123	0.0188086	0.0203679
3571.04	0.0271237	0.024994	0.0229871	0.021964	0.0208916	0.0226395	0.0211538	0.0205945	0.0208237	0.0205592	0.0183997	0.0187586	0.0203467
3571.52	0.0271261	0.0249598	0.0229742	0.0219679	0.0208677	0.0225268	0.0210584	0.0204982	0.0207748	0.0205834	0.0182659	0.0187258	0.0203338
3572	0.0271219	0.0249104	0.0229243	0.0219771	0.0208484	0.0224352	0.0209736	0.020427	0.0207306	0.0205865	0.0181139	0.0187073	0.0203218
3572.49	0.0271111	0.0248557	0.0228375	0.0219829	0.0208328	0.0223624	0.0208946	0.0203847	0.0206966	0.0205611	0.0179508	0.0186989	0.0203023
3572.97	0.027093	0.0248043	0.0227177	0.0219753	0.0208183	0.0223003	0.0208102	0.0203713	0.0206732	0.0205021	0.0177855	0.0186933	0.0202678
3573.45	0.0270659	0.0247611	0.022575	0.0219471	0.0208015	0.0222374	0.0207085	0.0203795	0.0206572	0.0204081	0.017627	0.0186827	0.0202135
3573.93	0.027027	0.0247263	0.0224232	0.0218967	0.0207817	0.0221658	0.0205833	0.0203996	0.0206425	0.0202832	0.0174809	0.0186597	0.0201386
3574.41	0.0269727	0.0246957	0.0222792	0.0218287	0.0207612	0.0220833	0.0204387	0.0204195	0.0206228	0.0201366	0.0173496	0.0186222	0.0200479
3574.89	0.0269025	0.0246635	0.0221592	0.0217513	0.0207444	0.021994	0.0202912	0.0204299	0.0205933	0.0199806	0.0172325	0.0185725	0.0199502
3575.38	0.0268194	0.0246234	0.0220747	0.0216731	0.0207346	0.021904	0.0201648	0.0204247	0.0205526	0.0198263	0.0171284	0.018518	0.0198551
3575.86	0.0267304	0.024571	0.022029	0.0215991	0.0207323	0.0218181	0.0200829	0.0204026	0.0205016	0.0196819	0.0170363	0.0184677	0.0197693
3576.34	0.0266437	0.0245041	0.0220167	0.0215293	0.0207326	0.0217363	0.0200595	0.0203648	0.0204423	0.0195491	0.0169575	0.0184297	0.0196948
3576.82	0.0265676	0.0244224	0.0220258	0.0214614	0.0207259	0.0216559	0.0200946	0.0203143	0.0203764	0.0194257	0.0168947	0.0184073	0.0196292
3577.31	0.0265055	0.024328	0.0220405	0.0213926	0.0207012	0.0215736	0.0201742	0.0202532	0.0203044	0.019308	0.0168507	0.0183998	0.0195672
3577.79	0.0264562	0.0242246	0.0220458	0.0213225	0.0206502	0.0214899	0.0202746	0.0201842	0.0202265	0.0191942	0.0168268	0.018402	0.0195039
3578.27	0.0264144	0.0241182	0.0220306	0.0212536	0.0205698	0.0214102	0.0203687	0.02011	0.0201435	0.0190865	0.0168211	0.0184077	0.0194383
[truncated: 46 more rows]

## Sheet: Figure 3(e,f)
	20 ℃	30 ℃	40 ℃	50 ℃	60 ℃	70 ℃	80 ℃	90 ℃	100 ℃	110 ℃	120 ℃	130 ℃	140 ℃
[truncated: 417 more rows]

[truncated: 41 more sheets: Figure 5a, Figure 5b, Figure 5c, Figure 5(d,e,f）, Figure 5g, Figure 7a, Figure 7b, Figure 7c, Figure 7d, Figure 8(b), Figure 8c, Figure 8d, Figure 8(e) , Figure 8(f), Supplementary Figure 3, Supplementary Figure 4, Supplementary Figure 5, Supplementary Figure 6, Supplementary Figure 7a, Supplementary Figure 7b …]
